# Supplementary material for: LINC00885 a Novel Oncogenic Long Non-Coding RNA Associated with Early Stage Breast Cancer Progression
Source: Int J Mol Sci. 2020 Oct 8;21(19):7407. doi: 10.3390/ijms21197407 (PMC7582527; doi:10.3390/ijms21197407)
Supplement: Supplementary file 1 [file ijms-21-07407-s001.zip › Supplementary_Data_1.xlsx]

## Sheet: MCF10 LINC885 vs empty vector
EntrezID	SYMBOL	GENENAME	logFC	logCPM	PValue	Modulation
401109	LINC00885	long intergenic non-protein coding RNA 885	8.24496	5.08602	3.10724e-21	Up in Linc885 vs empty vector
2960	GTF2E1	general transcription factor IIE subunit 1	5.81883	3.19735	0.000244715	Up in Linc885 vs empty vector
2069	EREG	epiregulin	5.79981	3.87802	0.0011472	Up in Linc885 vs empty vector
147727	ILF3-AS1	ILF3 antisense RNA 1 (head to head)	5.2996	3.51959	0.00391049	Up in Linc885 vs empty vector
29057	FAM156A	family with sequence similarity 156 member A	5.14157	2.92638	0.00949345	Up in Linc885 vs empty vector
440225	NF1P2	neurofibromin 1 pseudogene 2	5.13617	4.33118	0.00405329	Up in Linc885 vs empty vector
548321	NA	NA	5.1343	3.71453	0.0078191	Up in Linc885 vs empty vector
2897	GRIK1	glutamate ionotropic receptor kainate type subunit 1	5.13428	3.56234	0.0078191	Up in Linc885 vs empty vector
204010	RPSAP52	ribosomal protein SA pseudogene 52	5.00915	3.15375	0.0463499	Up in Linc885 vs empty vector
100462983	MTRNR2L3	MT-RNR2-like 3	4.94752	3.09989	0.0156349	Up in Linc885 vs empty vector
100507674	MARK2P9	microtubule affinity regulating kinase 2 pseudogene 9	4.9475	2.92684	0.0156349	Up in Linc885 vs empty vector
81559	TRIM11	tripartite motif containing 11	4.94748	2.92626	0.0156349	Up in Linc885 vs empty vector
79047	KCTD15	potassium channel tetramerization domain containing 15	4.94713	2.98618	0.0157831	Up in Linc885 vs empty vector
221264	AK9	adenylate kinase 9	4.73576	2.92811	0.0368714	Up in Linc885 vs empty vector
319	APOF	apolipoprotein F	4.73289	2.86585	0.0312641	Up in Linc885 vs empty vector
3299	HSF4	heat shock transcription factor 4	4.73289	3.2057	0.0312641	Up in Linc885 vs empty vector
284306	ZNF547	zinc finger protein 547	4.73289	2.80074	0.0312641	Up in Linc885 vs empty vector
6322	SCML1	sex comb on midleg-like 1 (Drosophila)	4.73287	2.80027	0.0312641	Up in Linc885 vs empty vector
9986	RCE1	Ras converting CAAX endopeptidase 1	4.73287	3.60359	0.0312641	Up in Linc885 vs empty vector
81575	APOLD1	apolipoprotein L domain containing 1	4.73287	3.20523	0.0312641	Up in Linc885 vs empty vector
145773	FAM81A	family with sequence similarity 81 member A	4.73287	2.9276	0.0312641	Up in Linc885 vs empty vector
100506385	LINC01426	long intergenic non-protein coding RNA 1426	4.73012	5.11396	0.0323753	Up in Linc885 vs empty vector
25758	KIAA1549L	KIAA1549-like	3.65273	6.29405	0.000519128	Up in Linc885 vs empty vector
9635	CLCA2	chloride channel accessory 2	3.53213	4.3093	1.44537e-09	Up in Linc885 vs empty vector
1848	DUSP6	dual specificity phosphatase 6	3.35668	4.10695	7.72728e-05	Up in Linc885 vs empty vector
5427	POLE2	polymerase (DNA) epsilon 2, accessory subunit	3.32974	3.24774	0.00635641	Up in Linc885 vs empty vector
112812	FDX1L	ferredoxin 1-like	3.19522	3.1484	0.0117317	Up in Linc885 vs empty vector
220992	ZNF485	zinc finger protein 485	3.19522	3.09496	0.0117317	Up in Linc885 vs empty vector
7318	UBA7	ubiquitin like modifier activating enzyme 7	3.06005	3.25199	0.0433852	Up in Linc885 vs empty vector
8945	BTRC	beta-transducin repeat containing E3 ubiquitin protein ligase	3.04695	3.04067	0.0215029	Up in Linc885 vs empty vector
51098	IFT52	intraflagellar transport 52	3.04687	3.09588	0.0215029	Up in Linc885 vs empty vector
3229	HOXC13	homeobox C13	3.03351	4.22736	0.0291673	Up in Linc885 vs empty vector
151534	LBX2-AS1	LBX2 antisense RNA 1	2.88177	4.06497	0.0417461	Up in Linc885 vs empty vector
112724	RDH13	retinol dehydrogenase 13 (all-trans/9-cis)	2.88158	3.04153	0.0390879	Up in Linc885 vs empty vector
55367	PIDD1	p53-induced death domain protein 1	2.88155	3.39297	0.0390879	Up in Linc885 vs empty vector
26027	ACOT11	acyl-CoA thioesterase 11	2.87067	2.98381	0.0450454	Up in Linc885 vs empty vector
64168	NECAB1	N-terminal EF-hand calcium binding protein 1	2.83949	4.61672	4.46592e-10	Up in Linc885 vs empty vector
10471	PFDN6	prefoldin subunit 6	2.69525	3.66322	0.00595338	Up in Linc885 vs empty vector
100127889	C10orf131	chromosome 10 open reading frame 131	2.62835	4.07977	0.0111469	Up in Linc885 vs empty vector
10123	ARL4C	ADP ribosylation factor like GTPase 4C	2.61676	5.38267	5.20712e-08	Up in Linc885 vs empty vector
2196	FAT2	FAT atypical cadherin 2	2.60227	3.77642	0.017121	Up in Linc885 vs empty vector
140461	ASB8	ankyrin repeat and SOCS box containing 8	2.49331	4.31643	0.00258408	Up in Linc885 vs empty vector
8626	TP63	tumor protein p63	2.48964	3.24711	0.0224862	Up in Linc885 vs empty vector
8446	DUSP11	dual specificity phosphatase 11	2.4826	3.19641	0.026961	Up in Linc885 vs empty vector
283377	SPRYD4	SPRY domain containing 4	2.37281	4.03295	0.0367443	Up in Linc885 vs empty vector
10392	NOD1	nucleotide binding oligomerization domain containing 1	2.35409	3.43232	0.0413899	Up in Linc885 vs empty vector
57710	KIAA1614	KIAA1614	2.35278	5.36602	0.000494022	Up in Linc885 vs empty vector
1052	CEBPD	CCAAT/enhancer binding protein delta	2.31174	5.04073	5.37045e-06	Up in Linc885 vs empty vector
9903	KLHL21	kelch like family member 21	2.30895	3.83965	0.00753435	Up in Linc885 vs empty vector
9841	ZBTB24	zinc finger and BTB domain containing 24	2.30362	3.3806	0.00843022	Up in Linc885 vs empty vector
53917	RAB24	RAB24, member RAS oncogene family	2.20685	3.67447	0.0386082	Up in Linc885 vs empty vector
92017	SNX29	sorting nexin 29	2.19856	3.3835	0.0127477	Up in Linc885 vs empty vector
4501	MT1X	metallothionein 1X	2.19704	3.33615	0.0256628	Up in Linc885 vs empty vector
166824	RASSF6	Ras association domain family member 6	2.12183	3.79864	0.000914346	Up in Linc885 vs empty vector
200810	ALG1L	ALG1, chitobiosyldiphosphodolichol beta-mannosyltransferase-like	2.1079	5.0529	0.00258408	Up in Linc885 vs empty vector
7574	ZNF26	zinc finger protein 26	2.10787	3.50689	0.00721495	Up in Linc885 vs empty vector
55245	UQCC1	ubiquinol-cytochrome c reductase complex assembly factor 1	2.10734	4.90033	1.70039e-05	Up in Linc885 vs empty vector
54536	EXOC6	exocyst complex component 6	2.0852	3.29237	0.0351965	Up in Linc885 vs empty vector
1876	E2F6	E2F transcription factor 6	2.08514	3.29379	0.0351965	Up in Linc885 vs empty vector
585	BBS4	Bardet-Biedl syndrome 4	2.01616	3.9344	0.0118425	Up in Linc885 vs empty vector
7570	ZNF22	zinc finger protein 22	2.01615	3.46781	0.0118425	Up in Linc885 vs empty vector
200172	SLFNL1	schlafen like 1	2.01591	4.60291	0.0167823	Up in Linc885 vs empty vector
11007	CCDC85B	coiled-coil domain containing 85B	1.94655	6.18914	4.49008e-09	Up in Linc885 vs empty vector
84661	DPY30	dpy-30, histone methyltransferase complex regulatory subunit	1.94052	3.82917	0.00152011	Up in Linc885 vs empty vector
90835	CCDC189	coiled-coil domain containing 189	1.89027	4.16117	0.0106482	Up in Linc885 vs empty vector
59	ACTA2	actin, alpha 2, smooth muscle, aorta	1.87095	4.15384	0.00250324	Up in Linc885 vs empty vector
51093	RRNAD1	ribosomal RNA adenine dimethylase domain containing 1	1.85671	4.72509	0.00334109	Up in Linc885 vs empty vector
10643	IGF2BP3	insulin like growth factor 2 mRNA binding protein 3	1.85514	4.66195	7.38433e-05	Up in Linc885 vs empty vector
25929	GEMIN5	gem nuclear organelle associated protein 5	1.82002	4.46175	2.41822e-05	Up in Linc885 vs empty vector
8427	ZNF282	zinc finger protein 282	1.81316	3.42696	0.0309282	Up in Linc885 vs empty vector
100129726	LINC01126	long intergenic non-protein coding RNA 1126	1.81315	3.73664	0.0213009	Up in Linc885 vs empty vector
84233	TMEM126A	transmembrane protein 126A	1.80428	4.07485	0.00499545	Up in Linc885 vs empty vector
79833	GEMIN6	gem nuclear organelle associated protein 6	1.79786	3.69202	0.0040907	Up in Linc885 vs empty vector
100506826	MYLK-AS1	MYLK antisense RNA 1	1.79062	5.20672	0.000489248	Up in Linc885 vs empty vector
51633	OTUD6B	OTU domain containing 6B	1.79013	3.86116	0.00724629	Up in Linc885 vs empty vector
12	SERPINA3	serpin peptidase inhibitor, clade A (alpha-1 antiproteinase, antitrypsin), member 3	1.77911	4.93408	3.94499e-05	Up in Linc885 vs empty vector
22848	AAK1	AP2 associated kinase 1	1.76979	3.69975	0.038395	Up in Linc885 vs empty vector
54976	C20orf27	chromosome 20 open reading frame 27	1.76948	3.8645	0.0422155	Up in Linc885 vs empty vector
728939	NA	NA	1.73069	5.23721	0.00290543	Up in Linc885 vs empty vector
10418	SPON1	spondin 1	1.73018	4.28473	0.0368972	Up in Linc885 vs empty vector
8091	HMGA2	high mobility group AT-hook 2	1.72914	3.73844	0.0387946	Up in Linc885 vs empty vector
118924	FRA10AC1	fragile site, folic acid type, rare, fra(10)(q23.3) or fra(10)(q24.2) candidate 1	1.72081	3.73085	0.0146696	Up in Linc885 vs empty vector
317751	MESTIT1	MEST intronic transcript 1, antisense RNA	1.71232	4.45325	0.0118425	Up in Linc885 vs empty vector
10243	GPHN	gephyrin	1.71226	4.45473	0.0266505	Up in Linc885 vs empty vector
65258	MPPE1	metallophosphoesterase 1	1.70318	5.89832	3.8568e-06	Up in Linc885 vs empty vector
284353	NKPD1	NTPase, KAP family P-loop domain containing 1	1.6998	4.05721	0.0490987	Up in Linc885 vs empty vector
374286	CDRT1	CMT1A duplicated region transcript 1	1.69445	4.65722	0.00176555	Up in Linc885 vs empty vector
4826	NNAT	neuronatin	1.68878	5.75359	0.00130953	Up in Linc885 vs empty vector
10452	TOMM40	translocase of outer mitochondrial membrane 40	1.68232	5.24794	3.99858e-05	Up in Linc885 vs empty vector
57213	SPRYD7	SPRY domain containing 7	1.68171	3.19765	0.0399104	Up in Linc885 vs empty vector
28955	DEXI	Dexi homolog (mouse)	1.67941	3.24754	0.0386082	Up in Linc885 vs empty vector
29775	CARD10	caspase recruitment domain family member 10	1.67165	4.016	0.0194717	Up in Linc885 vs empty vector
3099	HK2	hexokinase 2	1.66089	8.12301	6.91649e-15	Up in Linc885 vs empty vector
56902	PNO1	partner of NOB1 homolog	1.65733	3.7943	0.00594418	Up in Linc885 vs empty vector
2040	STOM	stomatin	1.65729	3.76096	0.00594418	Up in Linc885 vs empty vector
51129	ANGPTL4	angiopoietin like 4	1.6551	4.90103	0.0140021	Up in Linc885 vs empty vector
57096	RPGRIP1	retinitis pigmentosa GTPase regulator interacting protein 1	1.64627	4.53724	0.00699963	Up in Linc885 vs empty vector
54498	SMOX	spermine oxidase	1.63948	3.83379	0.0106482	Up in Linc885 vs empty vector
65260	COA7	cytochrome c oxidase assembly factor 7 (putative)	1.63946	3.6576	0.0106482	Up in Linc885 vs empty vector
6280	S100A9	S100 calcium binding protein A9	1.63943	3.69489	0.0106482	Up in Linc885 vs empty vector
30008	EFEMP2	EGF containing fibulin-like extracellular matrix protein 2	1.63939	4.38302	0.0227038	Up in Linc885 vs empty vector
100128531	LOC100128531	uncharacterized LOC100128531	1.6383	5.30289	0.0249198	Up in Linc885 vs empty vector
25766	PRPF40B	pre-mRNA processing factor 40 homolog B	1.62541	5.56489	0.00309571	Up in Linc885 vs empty vector
191585	PLAC4	placenta specific 4	1.62449	5.63493	0.00631092	Up in Linc885 vs empty vector
388697	HRNR	hornerin	1.61294	6.08328	0.00029543	Up in Linc885 vs empty vector
441172	FLJ46906	uncharacterized LOC441172	1.59401	4.85864	0.00528776	Up in Linc885 vs empty vector
9605	VPS9D1	VPS9 domain containing 1	1.58852	6.58392	1.39745e-05	Up in Linc885 vs empty vector
150726	FBXO41	F-box protein 41	1.58421	4.35574	0.00938222	Up in Linc885 vs empty vector
123624	AGBL1	ATP/GTP binding protein-like 1	1.5842	4.01717	0.0192052	Up in Linc885 vs empty vector
56931	DUS3L	dihydrouridine synthase 3 like	1.58418	4.01457	0.0114861	Up in Linc885 vs empty vector
57730	ANKRD36B	ankyrin repeat domain 36B	1.58413	3.72765	0.0192052	Up in Linc885 vs empty vector
79894	ZNF672	zinc finger protein 672	1.5841	4.12937	0.0192052	Up in Linc885 vs empty vector
5188	GATB	glutamyl-tRNA(Gln) amidotransferase, subunit B	1.58247	4.01509	0.0109601	Up in Linc885 vs empty vector
379025	PSMA3-AS1	PSMA3 antisense RNA 1	1.58085	4.86441	0.00553249	Up in Linc885 vs empty vector
84816	RTN4IP1	reticulon 4 interacting protein 1	1.56091	5.12002	0.000815531	Up in Linc885 vs empty vector
57605	PITPNM2	phosphatidylinositol transfer protein membrane associated 2	1.5532	4.07864	0.0347514	Up in Linc885 vs empty vector
51264	MRPL27	mitochondrial ribosomal protein L27	1.55314	3.80215	0.0347514	Up in Linc885 vs empty vector
100132948	FAM27C	family with sequence similarity 27 member C	1.54684	5.27446	0.00117427	Up in Linc885 vs empty vector
23768	FLRT2	fibronectin leucine rich transmembrane protein 2	1.52825	4.35872	0.00126917	Up in Linc885 vs empty vector
3276	PRMT1	protein arginine methyltransferase 1	1.51631	5.03205	1.32664e-05	Up in Linc885 vs empty vector
113174	SAAL1	serum amyloid A like 1	1.50933	3.42417	0.0309282	Up in Linc885 vs empty vector
79668	PARP8	poly(ADP-ribose) polymerase family member 8	1.50722	4.49119	0.0146696	Up in Linc885 vs empty vector
997	CDC34	cell division cycle 34	1.50718	3.82986	0.0146696	Up in Linc885 vs empty vector
200162	SPAG17	sperm associated antigen 17	1.49198	8.31577	1.3368e-17	Up in Linc885 vs empty vector
2004	ELK3	ELK3, ETS transcription factor	1.47728	4.0347	0.00601393	Up in Linc885 vs empty vector
6904	TBCD	tubulin folding cofactor D	1.47717	4.34556	0.00601393	Up in Linc885 vs empty vector
83903	GSG2	germ cell associated 2 (haspin)	1.46389	4.04098	0.0284476	Up in Linc885 vs empty vector
134147	CMBL	carboxymethylenebutenolidase homolog (Pseudomonas)	1.46152	3.76844	0.0266505	Up in Linc885 vs empty vector
50486	G0S2	G0/G1 switch 2	1.46149	3.58514	0.0266505	Up in Linc885 vs empty vector
84749	USP30	ubiquitin specific peptidase 30	1.46145	3.99102	0.0414497	Up in Linc885 vs empty vector
389333	PROB1	proline-rich basic protein 1	1.4565	5.31632	2.12173e-06	Up in Linc885 vs empty vector
100874362	HOXB-AS1	HOXB cluster antisense RNA 1	1.44247	5.00892	0.0107095	Up in Linc885 vs empty vector
51720	UIMC1	ubiquitin interaction motif containing 1	1.44246	3.98136	0.0107095	Up in Linc885 vs empty vector
55328	RNLS	renalase, FAD-dependent amine oxidase	1.44246	3.95132	0.0107095	Up in Linc885 vs empty vector
91523	PCED1B	PC-esterase domain containing 1B	1.42752	7.65208	8.09497e-14	Up in Linc885 vs empty vector
100132994	CXorf49B	chromosome X open reading frame 49B	1.42658	3.89861	0.0460357	Up in Linc885 vs empty vector
79004	CUEDC2	CUE domain containing 2	1.42581	3.89703	0.0227038	Up in Linc885 vs empty vector
55561	CDC42BPG	CDC42 binding protein kinase gamma	1.42379	3.95187	0.035333	Up in Linc885 vs empty vector
2312	FLG	filaggrin	1.40927	5.19621	0.0213145	Up in Linc885 vs empty vector
374	AREG	amphiregulin	1.40713	7.2053	7.15139e-10	Up in Linc885 vs empty vector
7067	THRA	thyroid hormone receptor, alpha	1.40549	5.50303	0.0105823	Up in Linc885 vs empty vector
2806	GOT2	glutamic-oxaloacetic transaminase 2	1.40015	4.53882	0.000870597	Up in Linc885 vs empty vector
51751	HIGD1B	HIG1 hypoxia inducible domain family member 1B	1.39822	4.90082	0.0192052	Up in Linc885 vs empty vector
5144	PDE4D	phosphodiesterase 4D	1.39593	5.42313	6.54961e-05	Up in Linc885 vs empty vector
6263	RYR3	ryanodine receptor 3	1.39334	6.01955	8.95763e-06	Up in Linc885 vs empty vector
91181	NUP210L	nucleoporin 210kDa like	1.39083	5.48773	0.000575252	Up in Linc885 vs empty vector
343521	TCTEX1D4	Tctex1 domain containing 4	1.38802	5.65727	3.82046e-05	Up in Linc885 vs empty vector
8614	STC2	stanniocalcin 2	1.38433	4.51319	0.00631824	Up in Linc885 vs empty vector
80342	TRAF3IP3	TRAF3 interacting protein 3	1.37905	7.68884	1.0779e-09	Up in Linc885 vs empty vector
9985	REC8	REC8 meiotic recombination protein	1.37395	5.86149	0.000334771	Up in Linc885 vs empty vector
23223	RRP12	ribosomal RNA processing 12 homolog	1.36824	4.31106	0.00543096	Up in Linc885 vs empty vector
55326	AGPAT5	1-acylglycerol-3-phosphate O-acyltransferase 5	1.36395	4.61654	0.00069256	Up in Linc885 vs empty vector
100128176	UST-AS1	UST antisense RNA 1	1.33044	4.47498	0.00951654	Up in Linc885 vs empty vector
55614	KIF16B	kinesin family member 16B	1.3212	3.79457	0.0290211	Up in Linc885 vs empty vector
100422914	MIR4253	microRNA 4253	1.31872	5.65231	0.00225992	Up in Linc885 vs empty vector
5442	POLRMT	polymerase (RNA) mitochondrial	1.31592	4.04352	0.0425305	Up in Linc885 vs empty vector
9645	MICAL2	microtubule associated monooxygenase, calponin and LIM domain containing 2	1.31255	4.20301	0.038395	Up in Linc885 vs empty vector
2067	ERCC1	excision repair cross-complementation group 1	1.31186	11.1738	4.87391e-33	Up in Linc885 vs empty vector
8814	CDKL1	cyclin dependent kinase like 1	1.30657	4.32678	0.0241803	Up in Linc885 vs empty vector
6838	SURF6	surfeit 6	1.30019	5.07115	0.000528275	Up in Linc885 vs empty vector
55735	DNAJC11	DnaJ heat shock protein family (Hsp40) member C11	1.29769	5.05534	0.0192318	Up in Linc885 vs empty vector
121227	LRIG3	leucine-rich repeats and immunoglobulin like domains 3	1.29465	4.09229	0.0201205	Up in Linc885 vs empty vector
79575	ABHD8	abhydrolase domain containing 8	1.28479	5.06433	0.0167303	Up in Linc885 vs empty vector
26576	SRPK3	SRSF protein kinase 3	1.27649	5.01589	0.0139065	Up in Linc885 vs empty vector
182	JAG1	jagged 1	1.26597	5.39486	0.00265368	Up in Linc885 vs empty vector
90701	SEC11C	SEC11 homolog C, signal peptidase complex subunit	1.26369	4.11411	0.0213949	Up in Linc885 vs empty vector
57648	KIAA1522	KIAA1522	1.26338	4.6487	0.00543096	Up in Linc885 vs empty vector
100534012	TNFAIP8L2-SCNM1	TNFAIP8L2-SCNM1 readthrough	1.24652	4.23171	0.0472126	Up in Linc885 vs empty vector
161497	STRC	stereocilin	1.24585	4.60737	0.0449951	Up in Linc885 vs empty vector
9213	XPR1	xenotropic and polytropic retrovirus receptor 1	1.24319	3.85801	0.0441617	Up in Linc885 vs empty vector
59274	MESDC1	mesoderm development candidate 1	1.24037	3.95877	0.0446443	Up in Linc885 vs empty vector
661	POLR3D	polymerase (RNA) III subunit D	1.2398	3.79793	0.043363	Up in Linc885 vs empty vector
64645	MFSD14A	major facilitator superfamily domain containing 14A	1.23353	4.22217	0.0419264	Up in Linc885 vs empty vector
11332	ACOT7	acyl-CoA thioesterase 7	1.22593	4.01303	0.0427736	Up in Linc885 vs empty vector
9221	NOLC1	nucleolar and coiled-body phosphoprotein 1	1.21931	6.0877	8.53757e-07	Up in Linc885 vs empty vector
27165	GLS2	glutaminase 2	1.21897	5.15743	0.0125832	Up in Linc885 vs empty vector
220979	C10orf25	chromosome 10 open reading frame 25	1.21476	4.78034	0.0137784	Up in Linc885 vs empty vector
10154	PLXNC1	plexin C1	1.21278	5.36281	0.00492675	Up in Linc885 vs empty vector
6764	ST5	suppression of tumorigenicity 5	1.20898	4.59764	0.0354656	Up in Linc885 vs empty vector
100507547	LOC100507547	uncharacterized LOC100507547	1.20821	5.09179	0.0103921	Up in Linc885 vs empty vector
80781	COL18A1	collagen type XVIII alpha 1	1.20782	6.8347	1.18841e-05	Up in Linc885 vs empty vector
56246	MRAP	melanocortin 2 receptor accessory protein	1.20772	7.62707	7.08467e-09	Up in Linc885 vs empty vector
4609	MYC	v-myc avian myelocytomatosis viral oncogene homolog	1.20155	5.80681	3.83371e-05	Up in Linc885 vs empty vector
55830	GLT8D1	glycosyltransferase 8 domain containing 1	1.20117	7.84098	1.0283e-11	Up in Linc885 vs empty vector
7057	THBS1	thrombospondin 1	1.19619	8.45336	7.9159e-16	Up in Linc885 vs empty vector
55794	DDX28	DEAD-box helicase 28	1.18984	6.36539	3.29186e-05	Up in Linc885 vs empty vector
6273	S100A2	S100 calcium binding protein A2	1.17242	7.99864	1.22387e-12	Up in Linc885 vs empty vector
84662	GLIS2	GLIS family zinc finger 2	1.17105	6.11604	7.08069e-05	Up in Linc885 vs empty vector
29902	FAM216A	family with sequence similarity 216 member A	1.16845	4.99309	0.00459519	Up in Linc885 vs empty vector
9644	SH3PXD2A	SH3 and PX domains 2A	1.16343	4.36233	0.0237838	Up in Linc885 vs empty vector
3981	LIG4	ligase IV, DNA, ATP-dependent	1.16205	4.03278	0.0289024	Up in Linc885 vs empty vector
54872	PIGG	phosphatidylinositol glycan anchor biosynthesis class G	1.1605	3.97633	0.0351718	Up in Linc885 vs empty vector
51074	APIP	APAF1 interacting protein	1.15861	4.27737	0.0428668	Up in Linc885 vs empty vector
1021	CDK6	cyclin-dependent kinase 6	1.15602	5.86715	0.000249095	Up in Linc885 vs empty vector
5272	SERPINB9	serpin peptidase inhibitor, clade B (ovalbumin), member 9	1.15575	4.82798	0.0487183	Up in Linc885 vs empty vector
646214	LOC646214	p21 protein (Cdc42/Rac)-activated kinase 2 pseudogene	1.15503	6.14157	0.00038807	Up in Linc885 vs empty vector
84058	WDR54	WD repeat domain 54	1.15164	6.06393	0.000303206	Up in Linc885 vs empty vector
100128361	LOC100128361	uncharacterized LOC100128361	1.15134	7.238	1.51509e-07	Up in Linc885 vs empty vector
439931	THAP7-AS1	THAP7 antisense RNA 1	1.13726	5.72597	0.00541074	Up in Linc885 vs empty vector
25999	CLIP3	CAP-Gly domain containing linker protein 3	1.13469	5.97307	0.00691661	Up in Linc885 vs empty vector
84812	PLCD4	phospholipase C delta 4	1.13004	6.08677	0.000417853	Up in Linc885 vs empty vector
401466	C8orf59	chromosome 8 open reading frame 59	1.12978	7.69791	3.49673e-08	Up in Linc885 vs empty vector
2677	GGCX	gamma-glutamyl carboxylase	1.12575	9.92569	4.78639e-30	Up in Linc885 vs empty vector
55512	SMPD3	sphingomyelin phosphodiesterase 3	1.11256	5.02853	0.0276279	Up in Linc885 vs empty vector
29015	SLC43A3	solute carrier family 43 member 3	1.1121	4.52011	0.0217774	Up in Linc885 vs empty vector
25879	DCAF13	DDB1 and CUL4 associated factor 13	1.10693	8.42343	8.58608e-10	Up in Linc885 vs empty vector
387990	TOMM20L	translocase of outer mitochondrial membrane 20 like	1.10338	6.07814	0.000833083	Up in Linc885 vs empty vector
1716	DGUOK	deoxyguanosine kinase	1.09872	4.83544	0.0129434	Up in Linc885 vs empty vector
55646	LYAR	Ly1 antibody reactive	1.09692	6.2199	1.72365e-05	Up in Linc885 vs empty vector
6382	SDC1	syndecan 1	1.08459	7.19312	5.45148e-08	Up in Linc885 vs empty vector
146456	TMED6	transmembrane p24 trafficking protein 6	1.08218	5.51837	0.00297332	Up in Linc885 vs empty vector
23066	CAND2	cullin-associated and neddylation-dissociated 2 (putative)	1.07191	5.37412	0.00602468	Up in Linc885 vs empty vector
285600	KIAA0825	KIAA0825	1.06628	5.9956	0.00205833	Up in Linc885 vs empty vector
100133121	FAM27B	family with sequence similarity 27 member B	1.06025	5.38597	0.00944531	Up in Linc885 vs empty vector
10228	STX6	syntaxin 6	1.05562	4.2666	0.0377774	Up in Linc885 vs empty vector
83732	RIOK1	RIO kinase 1	1.05184	4.57608	0.0209633	Up in Linc885 vs empty vector
9014	TAF1B	TATA-box binding protein associated factor, RNA polymerase I subunit B	1.04898	4.24347	0.047153	Up in Linc885 vs empty vector
100505839	SH3PXD2A-AS1	SH3PXD2A antisense RNA 1	1.04881	5.06303	0.0473494	Up in Linc885 vs empty vector
124976	SPNS2	spinster homolog 2 (Drosophila)	1.04422	10.1574	1.22252e-18	Up in Linc885 vs empty vector
11251	PTGDR2	prostaglandin D2 receptor 2	1.04269	7.82993	1.4151e-09	Up in Linc885 vs empty vector
402055	SRRD	SRR1 domain containing	1.04069	5.25724	0.0123542	Up in Linc885 vs empty vector
51504	TRMT112	tRNA methyltransferase 11-2 homolog (S. cerevisiae)	1.02905	7.51474	1.06158e-07	Up in Linc885 vs empty vector
79635	CCDC121	coiled-coil domain containing 121	1.02899	4.59441	0.037785	Up in Linc885 vs empty vector
2250	FGF5	fibroblast growth factor 5	1.02465	5.72115	0.0175467	Up in Linc885 vs empty vector
7039	TGFA	transforming growth factor alpha	1.02242	4.70867	0.0135051	Up in Linc885 vs empty vector
80185	TTI2	TELO2 interacting protein 2	1.02202	10.1121	9.30824e-13	Up in Linc885 vs empty vector
84989	JMJD1C-AS1	JMJD1C antisense RNA 1	1.01479	4.91537	0.0276279	Up in Linc885 vs empty vector
100129250	TOPORS-AS1	TOPORS antisense RNA 1	1.01221	6.7279	0.000506569	Up in Linc885 vs empty vector
81928	CABLES2	Cdk5 and Abl enzyme substrate 2	1.01092	5.39328	0.0223431	Up in Linc885 vs empty vector
55959	SULF2	sulfatase 2	1.00975	6.36937	7.11945e-05	Up in Linc885 vs empty vector
6624	FSCN1	fascin actin-bundling protein 1	1.00752	5.3862	0.0313267	Up in Linc885 vs empty vector
23277	CLUH	clustered mitochondria (cluA/CLU1) homolog	1.0028	4.88916	0.0160938	Up in Linc885 vs empty vector
4750	NEK1	NIMA related kinase 1	1.00254	4.11049	0.0336529	Up in Linc885 vs empty vector
143879	KBTBD3	kelch repeat and BTB domain containing 3	1.00037	7.5388	5.2629e-07	Up in Linc885 vs empty vector
57561	ARRDC3	arrestin domain containing 3	-1.00039	5.16892	0.00256525	Down in Linc885 vs empty vector
79657	RPAP3	RNA polymerase II associated protein 3	-1.00095	4.32531	0.035822	Down in Linc885 vs empty vector
80124	VCPIP1	valosin containing protein (p97)/p47 complex interacting protein 1	-1.01373	4.28128	0.0436905	Down in Linc885 vs empty vector
10150	MBNL2	muscleblind like splicing regulator 2	-1.01551	5.06675	0.011754	Down in Linc885 vs empty vector
1730	DIAPH2	diaphanous related formin 2	-1.01683	4.57343	0.0294695	Down in Linc885 vs empty vector
5786	PTPRA	protein tyrosine phosphatase, receptor type A	-1.02827	4.63755	0.0356747	Down in Linc885 vs empty vector
7716	VEZF1	vascular endothelial zinc finger 1	-1.0313	4.61874	0.0213889	Down in Linc885 vs empty vector
984	CDK11B	cyclin-dependent kinase 11B	-1.03339	4.87587	0.00881098	Down in Linc885 vs empty vector
231	AKR1B1	aldo-keto reductase family 1, member B1 (aldose reductase)	-1.0417	4.91555	0.00635799	Down in Linc885 vs empty vector
22905	EPN2	epsin 2	-1.04304	4.44803	0.0358396	Down in Linc885 vs empty vector
3018	HIST1H2BB	histone cluster 1, H2bb	-1.04655	4.89802	0.00458852	Down in Linc885 vs empty vector
1605	DAG1	dystroglycan 1	-1.04896	4.93606	0.00861636	Down in Linc885 vs empty vector
2790	GNG10	G protein subunit gamma 10	-1.05053	4.65163	0.0159095	Down in Linc885 vs empty vector
9648	GCC2	GRIP and coiled-coil domain containing 2	-1.05184	5.75911	0.000312825	Down in Linc885 vs empty vector
552891	DNAJC25-GNG10	DNAJC25-GNG10 readthrough	-1.05345	4.59366	0.0200171	Down in Linc885 vs empty vector
255324	EPGN	epithelial mitogen	-1.05462	6.18501	9.7018e-06	Down in Linc885 vs empty vector
2801	GOLGA2	golgin A2	-1.05504	4.63901	0.00720194	Down in Linc885 vs empty vector
5918	RARRES1	retinoic acid receptor responder (tazarotene induced) 1	-1.05899	6.56742	7.15591e-06	Down in Linc885 vs empty vector
22998	LIMCH1	LIM and calponin homology domains 1	-1.06042	5.41531	0.000942392	Down in Linc885 vs empty vector
23595	ORC3	origin recognition complex subunit 3	-1.06058	4.35219	0.0316487	Down in Linc885 vs empty vector
4124	MAN2A1	mannosidase alpha class 2A member 1	-1.06101	4.79463	0.016986	Down in Linc885 vs empty vector
2191	FAP	fibroblast activation protein alpha	-1.06166	4.54669	0.033385	Down in Linc885 vs empty vector
5420	PODXL	podocalyxin like	-1.06352	4.8669	0.0161153	Down in Linc885 vs empty vector
25816	TNFAIP8	TNF alpha induced protein 8	-1.06358	4.758	0.00357883	Down in Linc885 vs empty vector
81533	ITFG1	integrin alpha FG-GAP repeat containing 1	-1.06383	4.61224	0.0180087	Down in Linc885 vs empty vector
8450	CUL4B	cullin 4B	-1.06432	5.56752	0.000776726	Down in Linc885 vs empty vector
9538	EI24	EI24, autophagy associated transmembrane protein	-1.0669	4.68038	0.00870008	Down in Linc885 vs empty vector
1163	CKS1B	CDC28 protein kinase regulatory subunit 1B	-1.07386	4.21224	0.0483462	Down in Linc885 vs empty vector
3281	HSBP1	heat shock factor binding protein 1	-1.0762	5.17081	0.00772098	Down in Linc885 vs empty vector
1284	COL4A2	collagen type IV alpha 2	-1.07874	7.18153	6.51632e-10	Down in Linc885 vs empty vector
1176	AP3S1	adaptor related protein complex 3 sigma 1 subunit	-1.08245	4.5726	0.0406473	Down in Linc885 vs empty vector
10311	DSCR3	DSCR3 arrestin fold containing	-1.0878	4.58498	0.0187064	Down in Linc885 vs empty vector
728642	CDK11A	cyclin-dependent kinase 11A	-1.08819	4.66194	0.0196267	Down in Linc885 vs empty vector
323	APBB2	amyloid beta precursor protein binding family B member 2	-1.08885	5.20358	0.00054335	Down in Linc885 vs empty vector
79139	DERL1	derlin 1	-1.09009	3.88434	0.0428668	Down in Linc885 vs empty vector
83892	KCTD10	potassium channel tetramerization domain containing 10	-1.09009	3.88434	0.0428668	Down in Linc885 vs empty vector
266977	ADGRF1	adhesion G protein-coupled receptor F1	-1.09342	5.31475	0.000236848	Down in Linc885 vs empty vector
121504	HIST4H4	histone cluster 4, H4	-1.09459	4.49272	0.00912892	Down in Linc885 vs empty vector
4802	NFYC	nuclear transcription factor Y subunit gamma	-1.09697	4.55304	0.0433943	Down in Linc885 vs empty vector
7984	ARHGEF5	Rho guanine nucleotide exchange factor 5	-1.09747	5.07665	0.00491424	Down in Linc885 vs empty vector
83658	DYNLRB1	dynein light chain roadblock-type 1	-1.09953	4.28994	0.047153	Down in Linc885 vs empty vector
27077	B9D1	B9 protein domain 1	-1.09954	4.49193	0.0289024	Down in Linc885 vs empty vector
203547	VMA21	VMA21 vacuolar H+-ATPase homolog (S. cerevisiae)	-1.09984	4.66067	0.00626374	Down in Linc885 vs empty vector
79901	CYBRD1	cytochrome b reductase 1	-1.10604	4.25572	0.0227176	Down in Linc885 vs empty vector
60492	CCDC90B	coiled-coil domain containing 90B	-1.10654	4.34976	0.0142886	Down in Linc885 vs empty vector
6277	S100A6	S100 calcium binding protein A6	-1.10992	8.58438	1.04829e-10	Down in Linc885 vs empty vector
5571	PRKAG1	protein kinase AMP-activated non-catalytic subunit gamma 1	-1.12085	4.0279	0.0441945	Down in Linc885 vs empty vector
58508	KMT2C	lysine methyltransferase 2C	-1.12153	4.94966	0.0142611	Down in Linc885 vs empty vector
3241	HPCAL1	hippocalcin like 1	-1.12408	4.11229	0.0351718	Down in Linc885 vs empty vector
79980	DSN1	DSN1 homolog, MIS12 kinetochore complex component	-1.12408	4.02858	0.0351718	Down in Linc885 vs empty vector
63917	GALNT11	polypeptide N-acetylgalactosaminyltransferase 11	-1.12568	5.64401	0.0307864	Down in Linc885 vs empty vector
146857	SLFN13	schlafen family member 13	-1.12914	4.43432	0.0187064	Down in Linc885 vs empty vector
83930	STARD3NL	STARD3 N-terminal like	-1.12947	4.00276	0.0480549	Down in Linc885 vs empty vector
64750	SMURF2	SMAD specific E3 ubiquitin protein ligase 2	-1.13077	4.53059	0.00912892	Down in Linc885 vs empty vector
51506	UFC1	ubiquitin-fold modifier conjugating enzyme 1	-1.13087	4.84747	0.0064993	Down in Linc885 vs empty vector
23527	ACAP2	ArfGAP with coiled-coil, ankyrin repeat and PH domains 2	-1.13306	4.84504	0.00357883	Down in Linc885 vs empty vector
694	BTG1	B-cell translocation gene 1, anti-proliferative	-1.13333	5.62017	0.00131474	Down in Linc885 vs empty vector
54822	TRPM7	transient receptor potential cation channel subfamily M member 7	-1.13469	4.96921	0.000763195	Down in Linc885 vs empty vector
100133941	CD24	CD24 molecule	-1.1373	8.97978	1.46853e-13	Down in Linc885 vs empty vector
283349	RASSF3	Ras association domain family member 3	-1.13744	4.50603	0.0378175	Down in Linc885 vs empty vector
9768	KIAA0101	KIAA0101	-1.14037	4.3733	0.0289887	Down in Linc885 vs empty vector
51646	YPEL5	yippee like 5	-1.14094	4.18635	0.0323298	Down in Linc885 vs empty vector
53834	FGFRL1	fibroblast growth factor receptor-like 1	-1.14531	4.88709	0.00353167	Down in Linc885 vs empty vector
26147	PHF19	PHD finger protein 19	-1.14892	4.21212	0.0447951	Down in Linc885 vs empty vector
91748	ELMSAN1	ELM2 and Myb/SANT-like domain containing 1	-1.15149	4.21217	0.0201422	Down in Linc885 vs empty vector
8649	LAMTOR3	late endosomal/lysosomal adaptor, MAPK and MTOR activator 3	-1.15369	4.38792	0.0245656	Down in Linc885 vs empty vector
5205	ATP8B1	ATPase phospholipid transporting 8B1	-1.15996	5.25754	0.0013625	Down in Linc885 vs empty vector
4718	NDUFC2	NADH:ubiquinone oxidoreductase subunit C2	-1.17395	4.20651	0.0195966	Down in Linc885 vs empty vector
4302	MLLT6	myeloid/lymphoid or mixed-lineage leukemia; translocated to, 6	-1.18014	4.21796	0.0289024	Down in Linc885 vs empty vector
9559	VPS26A	VPS26 retromer complex component A	-1.18129	4.67989	0.00382433	Down in Linc885 vs empty vector
2280	FKBP1A	FK506 binding protein 1A	-1.18145	5.17363	0.00633349	Down in Linc885 vs empty vector
54790	TET2	tet methylcytosine dioxygenase 2	-1.20182	4.33259	0.0321067	Down in Linc885 vs empty vector
5137	PDE1C	phosphodiesterase 1C	-1.21017	4.94543	0.00993818	Down in Linc885 vs empty vector
285190	RGPD4	RANBP2-like and GRIP domain containing 4	-1.21265	4.34905	0.0351091	Down in Linc885 vs empty vector
9821	RB1CC1	RB1 inducible coiled-coil 1	-1.21339	5.32418	0.000261392	Down in Linc885 vs empty vector
641371	ACOT1	acyl-CoA thioesterase 1	-1.21412	4.36723	0.0351718	Down in Linc885 vs empty vector
259230	SGMS1	sphingomyelin synthase 1	-1.2142	4.32578	0.0221083	Down in Linc885 vs empty vector
55917	CTTNBP2NL	CTTNBP2 N-terminal like	-1.22262	4.53415	0.00386651	Down in Linc885 vs empty vector
285527	FRYL	FRY like transcription coactivator	-1.23278	5.15216	0.000531457	Down in Linc885 vs empty vector
11337	GABARAP	GABA(A) receptor-associated protein	-1.23343	3.72439	0.043363	Down in Linc885 vs empty vector
57568	SIPA1L2	signal-induced proliferation-associated 1 like 2	-1.23345	3.75886	0.043363	Down in Linc885 vs empty vector
1603	DAD1	defender against cell death 1	-1.23348	3.72463	0.043363	Down in Linc885 vs empty vector
8189	SYMPK	symplekin	-1.23397	4.21497	0.0289024	Down in Linc885 vs empty vector
79983	POF1B	premature ovarian failure, 1B	-1.23458	4.74093	0.0013217	Down in Linc885 vs empty vector
5054	SERPINE1	serpin peptidase inhibitor, clade E (nexin, plasminogen activator inhibitor type 1), member 1	-1.24013	9.11333	1.14673e-15	Down in Linc885 vs empty vector
100129792	CCDC152	coiled-coil domain containing 152	-1.24175	8.26748	1.01712e-16	Down in Linc885 vs empty vector
5357	PLS1	plastin 1	-1.24962	4.30295	0.0232794	Down in Linc885 vs empty vector
85463	ZC3H12C	zinc finger CCCH-type containing 12C	-1.25006	4.15941	0.0166534	Down in Linc885 vs empty vector
53833	IL20RB	interleukin 20 receptor subunit beta	-1.25115	5.55117	5.73074e-06	Down in Linc885 vs empty vector
1808	DPYSL2	dihydropyrimidinase like 2	-1.25146	5.20902	0.000734152	Down in Linc885 vs empty vector
4924	NUCB1	nucleobindin 1	-1.25794	4.66784	0.00386651	Down in Linc885 vs empty vector
659	BMPR2	bone morphogenetic protein receptor type II	-1.26201	4.29999	0.0384534	Down in Linc885 vs empty vector
55689	YEATS2	YEATS domain containing 2	-1.26689	4.45368	0.0148858	Down in Linc885 vs empty vector
81876	RAB1B	RAB1B, member RAS oncogene family	-1.27473	4.34561	0.00554864	Down in Linc885 vs empty vector
84364	ARFGAP2	ADP ribosylation factor GTPase activating protein 2	-1.29708	4.61096	0.0115581	Down in Linc885 vs empty vector
64326	RFWD2	ring finger and WD repeat domain 2, E3 ubiquitin protein ligase	-1.29815	4.30536	0.0347304	Down in Linc885 vs empty vector
254065	BRWD3	bromodomain and WD repeat domain containing 3	-1.29857	4.21122	0.0491008	Down in Linc885 vs empty vector
54994	GID8	GID complex subunit 8	-1.30612	4.34907	0.00664492	Down in Linc885 vs empty vector
7840	ALMS1	ALMS1, centrosome and basal body associated protein	-1.30651	3.82604	0.0290211	Down in Linc885 vs empty vector
1612	DAPK1	death-associated protein kinase 1	-1.313	4.74585	0.00141234	Down in Linc885 vs empty vector
7248	TSC1	tuberous sclerosis 1	-1.31777	3.97587	0.0445207	Down in Linc885 vs empty vector
6872	TAF1	TATA-box binding protein associated factor 1	-1.31855	3.94487	0.0254911	Down in Linc885 vs empty vector
7678	ZNF124	zinc finger protein 124	-1.31874	4.1168	0.0428668	Down in Linc885 vs empty vector
25920	NELFB	negative elongation factor complex member B	-1.31877	3.88332	0.0428668	Down in Linc885 vs empty vector
91304	TMEM259	transmembrane protein 259	-1.31881	3.97719	0.0295241	Down in Linc885 vs empty vector
7515	XRCC1	X-ray repair complementing defective repair in Chinese hamster cells 1	-1.31887	4.09314	0.0295241	Down in Linc885 vs empty vector
1633	DCK	deoxycytidine kinase	-1.32849	4.00129	0.0167303	Down in Linc885 vs empty vector
10238	DCAF7	DDB1 and CUL4 associated factor 7	-1.32849	4.08648	0.0167303	Down in Linc885 vs empty vector
64859	NABP1	nucleic acid binding protein 1	-1.3325	4.11458	0.0107996	Down in Linc885 vs empty vector
9124	PDLIM1	PDZ and LIM domain 1	-1.35012	4.38594	0.00528402	Down in Linc885 vs empty vector
2200	FBN1	fibrillin 1	-1.36622	5.81682	2.1133e-06	Down in Linc885 vs empty vector
79155	TNIP2	TNFAIP3 interacting protein 2	-1.37115	3.86101	0.0347514	Down in Linc885 vs empty vector
54930	HAUS4	HAUS augmin like complex subunit 4	-1.37121	3.76252	0.0347514	Down in Linc885 vs empty vector
51567	TDP2	tyrosyl-DNA phosphodiesterase 2	-1.37948	3.94474	0.0295241	Down in Linc885 vs empty vector
55027	HEATR3	HEAT repeat containing 3	-1.3795	3.97435	0.0295241	Down in Linc885 vs empty vector
9491	PSMF1	proteasome inhibitor subunit 1	-1.37953	3.9439	0.0161718	Down in Linc885 vs empty vector
5359	PLSCR1	phospholipid scramblase 1	-1.38043	4.05444	0.0144894	Down in Linc885 vs empty vector
9500	MAGED1	MAGE family member D1	-1.38232	4.05556	0.0167303	Down in Linc885 vs empty vector
950	SCARB2	scavenger receptor class B member 2	-1.38383	5.72449	9.41594e-05	Down in Linc885 vs empty vector
54206	ERRFI1	ERBB receptor feedback inhibitor 1	-1.38517	4.26289	0.00990063	Down in Linc885 vs empty vector
654841	LOC654841	uncharacterized LOC654841	-1.41281	4.536	0.00901505	Down in Linc885 vs empty vector
56957	OTUD7B	OTU deubiquitinase 7B	-1.41853	3.91625	0.0406941	Down in Linc885 vs empty vector
1836	SLC26A2	solute carrier family 26 member 2	-1.44219	3.85552	0.0241803	Down in Linc885 vs empty vector
2009	EML1	echinoderm microtubule associated protein like 1	-1.44325	3.8208	0.0228011	Down in Linc885 vs empty vector
9212	AURKB	aurora kinase B	-1.44799	3.72552	0.043363	Down in Linc885 vs empty vector
79705	LRRK1	leucine-rich repeat kinase 1	-1.44799	3.98419	0.043363	Down in Linc885 vs empty vector
148206	ZNF714	zinc finger protein 714	-1.44799	3.72552	0.043363	Down in Linc885 vs empty vector
9831	ZNF623	zinc finger protein 623	-1.44803	3.68887	0.0227038	Down in Linc885 vs empty vector
171586	ABHD3	abhydrolase domain containing 3	-1.45605	3.62056	0.0414497	Down in Linc885 vs empty vector
121260	SLC15A4	solute carrier family 15 member 4	-1.45611	3.58356	0.0414497	Down in Linc885 vs empty vector
10376	TUBA1B	tubulin alpha 1b	-1.46212	9.04187	0.00550477	Down in Linc885 vs empty vector
23047	PDS5B	PDS5 cohesin associated factor B	-1.46538	4.43303	0.00210333	Down in Linc885 vs empty vector
9060	PAPSS2	3'-phosphoadenosine 5'-phosphosulfate synthase 2	-1.48449	3.73288	0.0444744	Down in Linc885 vs empty vector
84333	PCGF5	polycomb group ring finger 5	-1.48451	4.18897	0.00766513	Down in Linc885 vs empty vector
100128731	OST4	oligosaccharyltransferase complex subunit 4, non-catalytic	-1.49366	5.01974	0.00180076	Down in Linc885 vs empty vector
9025	RNF8	ring finger protein 8	-1.50206	4.18546	0.00494537	Down in Linc885 vs empty vector
5627	PROS1	protein S (alpha)	-1.50562	3.85518	0.0161718	Down in Linc885 vs empty vector
10240	MRPS31	mitochondrial ribosomal protein S31	-1.52101	3.75726	0.0159781	Down in Linc885 vs empty vector
79153	GDPD3	glycerophosphodiester phosphodiesterase domain containing 3	-1.52103	3.7229	0.0146696	Down in Linc885 vs empty vector
4174	MCM5	minichromosome maintenance complex component 5	-1.52174	5.07049	0.000133377	Down in Linc885 vs empty vector
55247	NEIL3	nei like DNA glycosylase 3	-1.54168	3.57975	0.0269871	Down in Linc885 vs empty vector
64963	MRPS11	mitochondrial ribosomal protein S11	-1.54221	3.6949	0.0266505	Down in Linc885 vs empty vector
151887	CCDC80	coiled-coil domain containing 80	-1.54575	7.07321	3.37113e-17	Down in Linc885 vs empty vector
9935	MAFB	v-maf avian musculoaponeurotic fibrosarcoma oncogene homolog B	-1.54764	4.00003	0.00907574	Down in Linc885 vs empty vector
283788	LOC283788	FSHD region gene 1 pseudogene	-1.54846	4.00901	0.0280134	Down in Linc885 vs empty vector
5445	PON2	paraoxonase 2	-1.54893	4.80659	0.000378786	Down in Linc885 vs empty vector
10174	SORBS3	sorbin and SH3 domain containing 3	-1.55235	3.58207	0.0329491	Down in Linc885 vs empty vector
23585	TMEM50A	transmembrane protein 50A	-1.56315	4.64892	0.0233289	Down in Linc885 vs empty vector
54621	VSIG10	V-set and immunoglobulin domain containing 10	-1.57076	5.16012	0.000765329	Down in Linc885 vs empty vector
11123	RCAN3	RCAN family member 3	-1.57246	3.94607	0.00702398	Down in Linc885 vs empty vector
1138	CHRNA5	cholinergic receptor nicotinic alpha 5 subunit	-1.57267	3.58746	0.0490987	Down in Linc885 vs empty vector
91368	CDKN2AIPNL	CDKN2A interacting protein N-terminal like	-1.57267	3.46613	0.0490987	Down in Linc885 vs empty vector
23324	MAN2B2	mannosidase alpha class 2B member 2	-1.59051	3.9204	0.0192052	Down in Linc885 vs empty vector
29085	PHPT1	phosphohistidine phosphatase 1	-1.59053	4.12321	0.00938222	Down in Linc885 vs empty vector
353274	ZNF445	zinc finger protein 445	-1.59108	3.46626	0.0430227	Down in Linc885 vs empty vector
9337	CNOT8	CCR4-NOT transcription complex subunit 8	-1.59318	4.26622	0.0237708	Down in Linc885 vs empty vector
3486	IGFBP3	insulin like growth factor binding protein 3	-1.59744	5.96385	7.91376e-08	Down in Linc885 vs empty vector
832	CAPZB	capping actin protein of muscle Z-line beta subunit	-1.60513	4.30377	0.00126917	Down in Linc885 vs empty vector
6583	SLC22A4	solute carrier family 22 member 4	-1.60521	4.41935	0.00126917	Down in Linc885 vs empty vector
79685	SAP30L	SAP30-like	-1.60615	3.97265	0.0215378	Down in Linc885 vs empty vector
55342	STRBP	spermatid perinuclear RNA binding protein	-1.60907	4.46791	0.00194053	Down in Linc885 vs empty vector
64328	XPO4	exportin 4	-1.61245	3.65392	0.0359809	Down in Linc885 vs empty vector
23576	DDAH1	dimethylarginine dimethylaminohydrolase 1	-1.62332	3.83083	0.0347514	Down in Linc885 vs empty vector
54876	DCAF16	DDB1 and CUL4 associated factor 16	-1.62342	3.61925	0.016936	Down in Linc885 vs empty vector
644	BLVRA	biliverdin reductase A	-1.6264	3.61695	0.0200835	Down in Linc885 vs empty vector
5333	PLCD1	phospholipase C delta 1	-1.64549	4.3496	0.000830607	Down in Linc885 vs empty vector
26003	GORASP2	golgi reassembly stacking protein 2	-1.65026	4.26584	0.00440322	Down in Linc885 vs empty vector
11276	SYNRG	synergin, gamma	-1.65183	3.65573	0.0317389	Down in Linc885 vs empty vector
79735	TBC1D17	TBC1 domain family member 17	-1.65716	4.40597	0.0409339	Down in Linc885 vs empty vector
6839	SUV39H1	suppressor of variegation 3-9 homolog 1	-1.6704	3.50475	0.0309282	Down in Linc885 vs empty vector
55252	ASXL2	additional sex combs like 2, transcriptional regulator	-1.68131	3.72505	0.0489545	Down in Linc885 vs empty vector
2512	FTL	ferritin, light polypeptide	-1.68702	3.89088	0.030781	Down in Linc885 vs empty vector
247	ALOX15B	arachidonate 15-lipoxygenase, type B	-1.69048	3.79311	0.037517	Down in Linc885 vs empty vector
7148	TNXB	tenascin XB	-1.70033	3.65457	0.0106482	Down in Linc885 vs empty vector
22796	COG2	component of oligomeric golgi complex 2	-1.70261	3.85177	0.0240889	Down in Linc885 vs empty vector
9806	SPOCK2	sparc/osteonectin, cwcv and kazal-like domains proteoglycan (testican) 2	-1.70688	5.92711	2.0152e-08	Down in Linc885 vs empty vector
283131	NEAT1	nuclear paraspeckle assembly transcript 1 (non-protein coding)	-1.71289	4.03648	0.0429553	Down in Linc885 vs empty vector
114907	FBXO32	F-box protein 32	-1.74084	4.14879	0.015878	Down in Linc885 vs empty vector
728024	LOC728024	chromosome X open reading frame 56 pseudogene	-1.75805	3.70474	0.0419241	Down in Linc885 vs empty vector
200150	PLD5	phospholipase D family member 5	-1.76193	3.50428	0.0192443	Down in Linc885 vs empty vector
83696	TRAPPC9	trafficking protein particle complex 9	-1.77006	3.6973	0.0299257	Down in Linc885 vs empty vector
23411	SIRT1	sirtuin 1	-1.77253	3.85965	0.0172623	Down in Linc885 vs empty vector
81607	NECTIN4	nectin cell adhesion molecule 4	-1.77325	3.82768	0.0146696	Down in Linc885 vs empty vector
6043	SNORA63	small nucleolar RNA, H/ACA box 63	-1.77328	3.69036	0.0146696	Down in Linc885 vs empty vector
517	ATP5G2	ATP synthase, H+ transporting, mitochondrial Fo complex subunit C2 (subunit 9)	-1.7733	3.82781	0.00662964	Down in Linc885 vs empty vector
9672	SDC3	syndecan 3	-1.79061	4.13292	0.00107201	Down in Linc885 vs empty vector
9412	MED21	mediator complex subunit 21	-1.80133	4.02563	0.0115321	Down in Linc885 vs empty vector
342897	NCCRP1	non-specific cytotoxic cell receptor protein 1 homolog (zebrafish)	-1.80961	4.1356	0.00224751	Down in Linc885 vs empty vector
2549	GAB1	GRB2 associated binding protein 1	-1.81397	3.58036	0.039449	Down in Linc885 vs empty vector
5525	PPP2R5A	protein phosphatase 2 regulatory subunit B', alpha	-1.82062	4.47086	0.00356901	Down in Linc885 vs empty vector
4615	MYD88	myeloid differentiation primary response 88	-1.83938	3.7537	0.0461332	Down in Linc885 vs empty vector
64087	MCCC2	methylcrotonoyl-CoA carboxylase 2	-1.83993	3.72096	0.0250146	Down in Linc885 vs empty vector
4212	MEIS2	Meis homeobox 2	-1.84794	4.13034	0.0118425	Down in Linc885 vs empty vector
8658	TNKS	tankyrase	-1.84796	3.65661	0.0118425	Down in Linc885 vs empty vector
26284	ERAL1	Era-like 12S mitochondrial rRNA chaperone 1	-1.85573	3.334	0.0378535	Down in Linc885 vs empty vector
54839	LRRC49	leucine rich repeat containing 49	-1.85639	3.87159	0.0351965	Down in Linc885 vs empty vector
91319	DERL3	derlin 3	-1.85641	3.83814	0.0351965	Down in Linc885 vs empty vector
221120	ALKBH3	alkB homolog 3, alpha-ketoglutarate-dependent dioxygenase	-1.89533	3.57825	0.0375896	Down in Linc885 vs empty vector
57158	JPH2	junctophilin 2	-1.92924	3.58033	0.00721495	Down in Linc885 vs empty vector
6100	RP9	retinitis pigmentosa 9 (autosomal dominant)	-1.92926	3.57987	0.00721495	Down in Linc885 vs empty vector
2961	GTF2E2	general transcription factor IIE subunit 2	-1.94533	4.45755	8.52099e-05	Down in Linc885 vs empty vector
100294145	LOC100294145	uncharacterized LOC100294145	-1.96125	3.6623	0.0213009	Down in Linc885 vs empty vector
255403	ZNF718	zinc finger protein 718	-1.96128	3.87022	0.0213009	Down in Linc885 vs empty vector
55758	RCOR3	REST corepressor 3	-1.96133	3.46578	0.0213009	Down in Linc885 vs empty vector
7782	SLC30A4	solute carrier family 30 member 4	-2.00609	3.86094	0.00435583	Down in Linc885 vs empty vector
9205	ZMYM5	zinc finger MYM-type containing 5	-2.00618	3.65583	0.00435583	Down in Linc885 vs empty vector
128553	TSHZ2	teashirt zinc finger homeobox 2	-2.0202	3.14521	0.0386082	Down in Linc885 vs empty vector
5106	PCK2	phosphoenolpyruvate carboxykinase 2, mitochondrial	-2.02022	3.19624	0.0386082	Down in Linc885 vs empty vector
51073	MRPL4	mitochondrial ribosomal protein L4	-2.02022	3.29435	0.0386082	Down in Linc885 vs empty vector
441294	CTAGE15	CTAGE family member 15	-2.03155	3.14591	0.047062	Down in Linc885 vs empty vector
1843	DUSP1	dual specificity phosphatase 1	-2.03308	3.85358	0.00373315	Down in Linc885 vs empty vector
9122	SLC16A4	solute carrier family 16 member 4	-2.03321	4.34647	0.000916558	Down in Linc885 vs empty vector
5558	PRIM2	primase (DNA) subunit 2	-2.04952	3.41996	0.0248441	Down in Linc885 vs empty vector
2335	FN1	fibronectin 1	-2.06975	7.99146	3.98583e-32	Down in Linc885 vs empty vector
11240	PADI2	peptidyl arginine deiminase, type II	-2.07912	3.72632	0.00260795	Down in Linc885 vs empty vector
55690	PACS1	phosphofurin acidic cluster sorting protein 1	-2.1406	3.19411	0.0458487	Down in Linc885 vs empty vector
728377	ARHGEF34P	Rho guanine nucleotide exchange factor 34, pseudogene	-2.14655	4.13524	0.000117753	Down in Linc885 vs empty vector
55802	DCP1A	decapping mRNA 1A	-2.14934	3.29278	0.0428522	Down in Linc885 vs empty vector
2308	FOXO1	forkhead box O1	-2.1506	3.46358	0.00755334	Down in Linc885 vs empty vector
9254	CACNA2D2	calcium voltage-gated channel auxiliary subunit alpha2delta 2	-2.15366	4.47372	0.00879156	Down in Linc885 vs empty vector
54797	MED18	mediator complex subunit 18	-2.15426	3.19436	0.0386082	Down in Linc885 vs empty vector
4126	MANBA	mannosidase beta	-2.15427	3.19553	0.0386082	Down in Linc885 vs empty vector
284058	KANSL1	KAT8 regulatory NSL complex subunit 1	-2.15917	3.24514	0.0245226	Down in Linc885 vs empty vector
285362	SUMF1	sulfatase modifying factor 1	-2.23658	3.65827	0.00443576	Down in Linc885 vs empty vector
23564	DDAH2	dimethylarginine dimethylaminohydrolase 2	-2.23661	3.50323	0.00443576	Down in Linc885 vs empty vector
55601	DDX60	DEXD/H-box helicase 60	-2.23669	3.54467	0.00443576	Down in Linc885 vs empty vector
26262	TSPAN17	tetraspanin 17	-2.27694	3.24251	0.0224862	Down in Linc885 vs empty vector
8038	ADAM12	ADAM metallopeptidase domain 12	-2.27695	3.33857	0.0224862	Down in Linc885 vs empty vector
6338	SCNN1B	sodium channel epithelial 1 beta subunit	-2.27697	3.24321	0.0224862	Down in Linc885 vs empty vector
650	BMP2	bone morphogenetic protein 2	-2.31783	3.54201	0.00258408	Down in Linc885 vs empty vector
219285	SAMD9L	sterile alpha motif domain containing 9-like	-2.31788	3.54225	0.00258408	Down in Linc885 vs empty vector
337875	HIST2H2BA	histone cluster 2, H2ba (pseudogene)	-2.32588	3.79425	0.00404367	Down in Linc885 vs empty vector
440295	GOLGA6L9	golgin A6 family-like 9	-2.36509	3.24487	0.047294	Down in Linc885 vs empty vector
1130	LYST	lysosomal trafficking regulator	-2.39002	3.33538	0.0129575	Down in Linc885 vs empty vector
79680	C22orf29	chromosome 22 open reading frame 29	-2.39005	3.38124	0.0129575	Down in Linc885 vs empty vector
25853	DCAF12	DDB1 and CUL4 associated factor 12	-2.48573	3.61948	0.00192708	Down in Linc885 vs empty vector
728053	NA	NA	-2.49799	4.11466	0.000680741	Down in Linc885 vs empty vector
51163	DBR1	debranching RNA lariats 1	-2.53727	3.68972	0.000490321	Down in Linc885 vs empty vector
4034	LRCH4	leucine-rich repeats and calponin homology (CH) domain containing 4	-2.5636	3.04044	0.0390879	Down in Linc885 vs empty vector
375484	SIMC1	SUMO interacting motifs containing 1	-2.56363	3.09648	0.0390879	Down in Linc885 vs empty vector
5101	PCDH9	protocadherin 9	-2.60197	3.68737	0.000551371	Down in Linc885 vs empty vector
5087	PBX1	pre-B-cell leukemia homeobox 1	-2.70798	3.46159	0.0104095	Down in Linc885 vs empty vector
26589	MRPL46	mitochondrial ribosomal protein L46	-2.72095	3.542	0.020818	Down in Linc885 vs empty vector
55779	CFAP44	cilia and flagella associated protein 44	-2.72829	4.11733	0.0390879	Down in Linc885 vs empty vector
23779	ARHGAP8	Rho GTPase activating protein 8	-2.72832	3.03804	0.0390879	Down in Linc885 vs empty vector
201294	UNC13D	unc-13 homolog D (C. elegans)	-2.72832	3.34304	0.0390879	Down in Linc885 vs empty vector
51316	PLAC8	placenta specific 8	-2.72835	3.03758	0.0390879	Down in Linc885 vs empty vector
56905	C15orf39	chromosome 15 open reading frame 39	-2.72835	3.0929	0.0390879	Down in Linc885 vs empty vector
339318	ZNF181	zinc finger protein 181	-2.72835	3.03758	0.0390879	Down in Linc885 vs empty vector
79072	FASTKD3	FAST kinase domains 3	-2.72835	3.14752	0.0215029	Down in Linc885 vs empty vector
2525	FUT3	fucosyltransferase 3 (Lewis blood group)	-2.72841	3.039	0.0215029	Down in Linc885 vs empty vector
643854	CTAGE9	CTAGE family member 9	-2.78882	3.03971	0.0465904	Down in Linc885 vs empty vector
133923	ZNF474	zinc finger protein 474	-2.80038	3.46532	0.00279977	Down in Linc885 vs empty vector
146540	ZNF785	zinc finger protein 785	-2.85079	3.86705	0.00317597	Down in Linc885 vs empty vector
63931	MRPS14	mitochondrial ribosomal protein S14	-2.85149	3.98961	0.000730951	Down in Linc885 vs empty vector
23710	GABARAPL1	GABA(A) receptor-associated protein like 1	-2.8762	3.09126	0.0215029	Down in Linc885 vs empty vector
553158	PRR5-ARHGAP8	PRR5-ARHGAP8 readthrough	-2.8762	3.09243	0.0215029	Down in Linc885 vs empty vector
92344	GORAB	golgin, RAB6-interacting	-2.87623	3.09197	0.0215029	Down in Linc885 vs empty vector
5737	PTGFR	prostaglandin F receptor	-2.87626	3.09268	0.0117317	Down in Linc885 vs empty vector
1152	CKB	creatine kinase, brain	-3.0103	3.3859	0.0117317	Down in Linc885 vs empty vector
5332	PLCB4	phospholipase C beta 4	-3.04361	3.14626	0.0179547	Down in Linc885 vs empty vector
114112	TXNRD3	thioredoxin reductase 3	-3.13306	3.19495	0.00635641	Down in Linc885 vs empty vector
3892	KRT86	keratin 86	-3.31759	8.65517	0.00011311	Down in Linc885 vs empty vector
51710	ZNF44	zinc finger protein 44	-3.35097	3.29081	0.00183474	Down in Linc885 vs empty vector
7846	TUBA1A	tubulin alpha 1a	-3.41262	7.93092	0.00211986	Down in Linc885 vs empty vector
4363	ABCC1	ATP binding cassette subfamily C member 1	-3.54023	3.54822	0.000520236	Down in Linc885 vs empty vector
80216	ALPK1	alpha kinase 1	-3.54026	3.38019	0.000520236	Down in Linc885 vs empty vector
366	AQP9	aquaporin 9	-4.5604	2.92601	0.0312641	Down in Linc885 vs empty vector
1020	CDK5	cyclin-dependent kinase 5	-4.5604	2.79857	0.0312641	Down in Linc885 vs empty vector
4524	MTHFR	methylenetetrahydrofolate reductase (NAD(P)H)	-4.5604	2.79857	0.0312641	Down in Linc885 vs empty vector
113178	SCAMP4	secretory carrier membrane protein 4	-4.5604	2.86368	0.0312641	Down in Linc885 vs empty vector
283987	HID1	HID1 domain containing	-4.5604	2.86358	0.0312641	Down in Linc885 vs empty vector
835	CASP2	caspase 2	-4.56043	2.86429	0.0312641	Down in Linc885 vs empty vector
1734	DIO2	deiodinase, iodothyronine, type II	-4.56043	2.79929	0.0312641	Down in Linc885 vs empty vector
8555	CDC14B	cell division cycle 14B	-4.56043	2.86434	0.0312641	Down in Linc885 vs empty vector
9909	DENND4B	DENN domain containing 4B	-4.56043	3.2042	0.0312641	Down in Linc885 vs empty vector
64922	LRRC19	leucine rich repeat containing 19	-4.56771	3.20496	0.0336495	Down in Linc885 vs empty vector
100134869	UBE2Q2P2	ubiquitin conjugating enzyme E2Q family member 2 pseudogene 2	-4.58574	2.8	0.0413075	Down in Linc885 vs empty vector
80776	B9D2	B9 protein domain 2	-4.77411	3.25392	0.0156349	Down in Linc885 vs empty vector
9792	SERTAD2	SERTA domain containing 2	-4.83739	2.92646	0.0354994	Down in Linc885 vs empty vector
4051	CYP4F3	cytochrome P450 family 4 subfamily F member 3	-4.83811	2.86407	0.0359441	Down in Linc885 vs empty vector
256586	LYSMD2	LysM domain containing 2	-4.96007	2.98304	0.0078191	Down in Linc885 vs empty vector
100506714	NUP50-AS1	NUP50 antisense RNA 1 (head to head)	-4.96007	2.98315	0.0078191	Down in Linc885 vs empty vector
2117	ETV3	ETS variant 3	-4.9601	3.04132	0.0078191	Down in Linc885 vs empty vector
440335	SMIM22	small integral membrane protein 22	-4.9601	3.04132	0.0078191	Down in Linc885 vs empty vector
692158	SNORA57	small nucleolar RNA, H/ACA box 57	-4.96013	3.56127	0.0078191	Down in Linc885 vs empty vector
7704	ZBTB16	zinc finger and BTB domain containing 16	-5.12489	2.98282	0.00391049	Down in Linc885 vs empty vector
124925	SEZ6	seizure related 6 homolog (mouse)	-5.12961	3.39005	0.00807589	Down in Linc885 vs empty vector
647042	GOLGA6L10	golgin A6 family-like 10	-5.52954	3.14473	0.000978183	Down in Linc885 vs empty vector
10208	USPL1	ubiquitin specific peptidase like 1	-5.64254	3.19318	0.000489254	Down in Linc885 vs empty vector
644054	FAM25C	family with sequence similarity 25 member C	-5.84517	3.28929	0.000122406	Down in Linc885 vs empty vector
58476	TP53INP2	tumor protein p53 inducible nuclear protein 2	4.76382	2.98851	0.0557268
115908	CTHRC1	collagen triple helix repeat containing 1	4.4807	3.04736	0.0625188
5195	PEX14	peroxisomal biogenesis factor 14	4.48067	2.80202	0.0625188
6505	SLC1A1	solute carrier family 1 member 1	4.48067	2.92946	0.0625188
407002	MIR219A1	microRNA 219a-1	4.48067	2.73403	0.0625188
727866	FAM156B	family with sequence similarity 156 member B	4.48067	2.80207	0.0625188
100288432	IL10RB-AS1	IL10RB antisense RNA 1 (head to head)	4.48067	3.88833	0.0625188
3788	KCNS2	potassium voltage-gated channel modifier subfamily S member 2	4.48065	2.86661	0.0625188
9957	HS3ST1	heparan sulfate-glucosamine 3-sulfotransferase 1	4.48065	2.73357	0.0625188
23682	RAB38	RAB38, member RAS oncogene family	4.48065	2.73357	0.0625188
28952	CCDC22	coiled-coil domain containing 22	4.48065	2.98886	0.0625188
57449	PLEKHG5	pleckstrin homology and RhoGEF domain containing G5	4.48065	2.8016	0.0625188
414778	HCG17	HLA complex group 17 (non-protein coding)	4.48065	2.98892	0.0625188
441631	TSPAN11	tetraspanin 11	4.48063	3.10111	0.0625188
339403	RXFP4	relaxin/insulin-like family peptide receptor 4	4.47751	3.15536	0.0821746
23089	PEG10	paternally expressed 10	4.47581	3.64306	0.0662207
636	BICD1	bicaudal D homolog 1 (Drosophila)	4.47022	2.8662	0.0711532
218	ALDH3A1	aldehyde dehydrogenase 3 family member A1	4.19761	2.73537	0.1479
387509	GPR153	G protein-coupled receptor 153	4.19758	2.73537	0.147857
100862680	LINC00507	long intergenic non-protein coding RNA 507	4.197	2.93085	0.14714
219743	TYSND1	trypsin domain containing 1	4.1964	2.73532	0.146411
55026	TMEM255A	transmembrane protein 255A	4.17484	2.99015	0.125179
440184	LINC00238	long intergenic non-protein coding RNA 238	4.17482	3.10355	0.125023
100507091	LOC100507091	uncharacterized LOC100507091	4.17482	2.93069	0.125023
6653	SORL1	sortilin-related receptor, L(DLR class) A repeats containing	4.1748	2.66359	0.125023
23531	MMD	monocyte to macrophage differentiation-associated	4.1748	2.66359	0.125023
55529	TMEM55A	transmembrane protein 55A	4.1748	2.66359	0.125023
81849	ST6GALNAC5	ST6 (alpha-N-acetyl-neuraminyl-2,3-beta-galactosyl-1,3)-N-acetylgalactosaminide alpha-2,6-sialyltransferase 5	4.1748	2.66359	0.125023
153478	PLEKHG4B	pleckstrin homology and RhoGEF domain containing G4B	4.1748	2.99015	0.125023
162515	SLC16A11	solute carrier family 16 member 11	4.1748	3.35267	0.125023
202181	LOC202181	SUMO-interacting motifs containing 1 pseudogene	4.1748	3.25796	0.125023
7040	TGFB1	transforming growth factor beta 1	4.17478	2.73438	0.125023
8187	ZNF239	zinc finger protein 239	4.17478	2.66312	0.125023
79689	STEAP4	STEAP4 metalloreductase	4.17478	2.73449	0.125023
112399	EGLN3	egl-9 family hypoxia-inducible factor 3	4.17478	2.66312	0.125023
130355	C2orf76	chromosome 2 open reading frame 76	4.17478	2.66312	0.125023
283130	SLC25A45	solute carrier family 25 member 45	4.17478	2.66312	0.125023
100506100	LOC100506100	uncharacterized LOC100506100	4.17478	3.20771	0.125023
90139	TSPAN18	tetraspanin 18	4.15718	2.80259	0.157323
150209	AIFM3	apoptosis inducing factor, mitochondria associated 3	4.10227	2.73392	0.200703
256880	LOC256880	uncharacterized LOC256880	4.09678	2.86718	0.211172
5549	PRELP	proline/arginine-rich end leucine-rich repeat protein	3.87226	2.80492	0.332457
56241	SUSD2	sushi domain containing 2	3.86535	2.66539	0.322224
503693	LOH12CR2	loss of heterozygosity, 12, chromosomal region 2 (non-protein coding)	3.86088	2.66535	0.316122
125115	KRT40	keratin 40	3.85839	2.73672	0.312879
348378	FAM159A	family with sequence similarity 159 member A	3.85838	2.73672	0.312866
100216546	LINC01004	long intergenic non-protein coding RNA 1004	3.8583	2.73672	0.312765
2620	GAS2	growth arrest specific 2	3.82127	2.93173	0.332457
4130	MAP1A	microtubule associated protein 1A	3.82127	2.93152	0.332457
388564	TMEM238	transmembrane protein 238	3.82127	2.93183	0.332457
401320	LOC401320	uncharacterized LOC401320	3.80605	2.80433	0.287127
434	ASIP	agouti signaling protein	3.80033	3.04905	0.274593
2906	GRIN2D	glutamate ionotropic receptor NMDA type subunit 2D	3.79227	3.0493	0.253794
825	CAPN3	calpain 3	3.78787	2.7363	0.2526
3790	KCNS3	potassium voltage-gated channel modifier subfamily S member 3	3.78683	2.73625	0.251024
55260	TMEM143	transmembrane protein 143	3.78618	2.93225	0.250023
3765	KCNJ9	potassium voltage-gated channel subfamily J member 9	3.78615	2.66488	0.250023
5326	PLAGL2	PLAG1 like zinc finger 2	3.78615	2.59	0.250023
5382	PMS2P4	PMS1 homolog 2, mismatch repair system component pseudogene 4	3.78615	2.59	0.250023
53822	FXYD7	FXYD domain containing ion transport regulator 7	3.78615	2.66499	0.250023
54946	SLC41A3	solute carrier family 41 member 3	3.78615	2.66498	0.250023
63982	ANO3	anoctamin 3	3.78615	2.59	0.250023
84915	FAM222A	family with sequence similarity 222 member A	3.78615	2.66498	0.250023
91694	LONRF1	LON peptidase N-terminal domain and ring finger 1	3.78615	2.73636	0.250023
120863	DEPDC4	DEP domain containing 4	3.78615	2.80418	0.250023
123722	FSD2	fibronectin type III and SPRY domain containing 2	3.78615	2.66488	0.250023
144717	FAM109A	family with sequence similarity 109 member A	3.78615	2.59	0.250023
168448	CDC14C	cell division cycle 14C	3.78615	2.66498	0.250023
256051	ZNF549	zinc finger protein 549	3.78615	2.66493	0.250023
266675	BEST4	bestrophin 4	3.78615	2.86918	0.250023
345079	SOWAHB	sosondowah ankyrin repeat domain family member B	3.78615	2.59	0.250023
441733	PRKXP1	protein kinase, X-linked, pseudogene 1	3.78615	2.8694	0.250023
793	CALB1	calbindin 1	3.78613	2.73578	0.250023
1032	CDKN2D	cyclin-dependent kinase inhibitor 2D	3.78613	2.58953	0.250023
3897	L1CAM	L1 cell adhesion molecule	3.78613	2.58953	0.250023
5881	RAC3	ras-related C3 botulinum toxin substrate 3 (rho family, small GTP binding protein Rac3)	3.78613	2.66452	0.250023
7855	FZD5	frizzled class receptor 5	3.78613	2.73583	0.250023
51545	ZNF581	zinc finger protein 581	3.78613	2.58953	0.250023
90293	KLHL13	kelch like family member 13	3.78613	2.58953	0.250023
126306	JSRP1	junctional sarcoplasmic reticulum protein 1	3.78613	2.66446	0.250023
126823	KLHDC9	kelch domain containing 9	3.78613	2.93137	0.250023
137735	ABRA	actin binding Rho activating protein	3.78613	2.58953	0.250023
163051	ZNF709	zinc finger protein 709	3.78613	2.58953	0.250023
388507	ZNF788	zinc finger family member 788	3.78613	2.73572	0.250023
399968	PATE4	prostate and testis expressed 4	3.78613	2.80393	0.250023
407975	MIR17HG	miR-17-92 cluster host gene	3.78613	2.66441	0.250023
554202	MIR31HG	MIR31 host gene	3.78613	2.58953	0.250023
645426	TMEM191C	transmembrane protein 191C	3.78613	2.93125	0.250023
100126793	GHRLOS	ghrelin opposite strand/antisense RNA	3.78613	2.58953	0.250023
3075	CFH	complement factor H	3.78611	2.80329	0.250023
54894	RNF43	ring finger protein 43	3.78611	2.80335	0.250023
131873	COL6A6	collagen type VI alpha 6	3.78611	3.30669	0.250023
284276	LINC00908	long intergenic non-protein coding RNA 908	3.78611	2.86846	0.250023
100128025	WWTR1-AS1	WWTR1 antisense RNA 1	3.78611	2.93074	0.250023
375593	TRIM73	tripartite motif containing 73	3.77906	2.73577	0.278157
406976	MIR199A1	microRNA 199a-1	3.77882	2.80387	0.279285
253982	ASPHD1	aspartate beta-hydroxylase domain containing 1	3.77845	2.99112	0.281113
80823	BHLHB9	basic helix-loop-helix domain containing, class B, 9	3.75006	2.66394	0.285536
389170	LEKR1	leucine, glutamate and lysine rich 1	3.75002	2.66394	0.285592
22917	ZP1	zona pellucida glycoprotein 1	3.7482	2.73531	0.287862
154313	CFAP206	cilia and flagella associated protein 206	3.74796	2.66399	0.288166
729440	CCDC61	coiled-coil domain containing 61	3.74747	2.66405	0.288793
54553	DKFZP434I0714	uncharacterized protein DKFZP434I0714	3.74654	2.73536	0.289996
84705	GTPBP3	GTP binding protein 3 (mitochondrial)	3.71987	2.73542	0.332457
338069	ST7-OT4	ST7 overlapping transcript 4	3.71987	2.7352	0.332457
100423003	MIR3184	microRNA 3184	3.71987	2.80341	0.332457
23114	NFASC	neurofascin	3.31923	2.73765	0.554971
66035	SLC2A11	solute carrier family 2 member 11	3.31923	2.80567	0.554971
93979	CPA5	carboxypeptidase A5	3.31864	2.66617	0.554297
100873765	RNU6-57P	RNA, U6 small nuclear 57, pseudogene	3.3185	2.66617	0.554135
3084	NRG1	neuregulin 1	3.2963	2.93307	0.531907
100507290	ZNF865	zinc finger protein 865	3.28295	2.66632	0.520821
59269	HIVEP3	human immunodeficiency virus type I enhancer binding protein 3	3.28295	2.66632	0.52082
2947	GSTM3	glutathione S-transferase mu 3 (brain)	3.28202	2.5914	0.5201
26137	ZBTB20	zinc finger and BTB domain containing 20	3.28198	2.5914	0.520071
2272	FHIT	fragile histidine triad	3.28195	2.5914	0.520045
126859	AXDND1	axonemal dynein light chain domain containing 1	3.28194	2.5914	0.52004
163778	SPRR4	small proline rich protein 4	3.28186	2.5914	0.519975
57016	AKR1B10	aldo-keto reductase family 1, member B10 (aldose reductase)	3.28139	2.59134	0.519613
80069	LINC00574	long intergenic non-protein coding RNA 574	3.28094	2.66627	0.519272
128869	PIGU	phosphatidylinositol glycan anchor biosynthesis class U	3.27925	2.59129	0.517987
165140	OXER1	oxoeicosanoid (OXE) receptor 1	3.27914	2.59129	0.517909
100616439	MIR4658	microRNA 4658	3.2791	2.59129	0.517874
440107	PLEKHG7	pleckstrin homology and RhoGEF domain containing G7	3.27904	2.59129	0.517831
56521	DNAJC12	DnaJ heat shock protein family (Hsp40) member C12	3.27903	2.59129	0.517826
55515	ASIC4	acid sensing ion channel subunit family member 4	3.27897	3.21063	0.517775
3590	IL11RA	interleukin 11 receptor subunit alpha	3.26458	2.87075	0.507622
84502	JPH4	junctophilin 4	3.26404	2.80564	0.507265
100874206	OSBPL10-AS1	OSBPL10 antisense RNA 1	3.259	2.80526	0.545154
27005	USP21	ubiquitin specific peptidase 21	3.25888	2.73696	0.544094
100874032	PRRT3-AS1	PRRT3 antisense RNA 1	3.2565	2.73723	0.524742
58528	RRAGD	Ras related GTP binding D	3.25649	2.73723	0.524684
83983	TSSK6	testis specific serine kinase 6	3.25638	2.66591	0.523884
81558	FAM117A	family with sequence similarity 117 member A	3.25638	2.73718	0.523866
644990	THRB-AS1	THRB antisense RNA 1	3.25638	2.73718	0.523862
124975	GGT6	gamma-glutamyltransferase 6	3.25637	2.73717	0.523828
542767	C1QTNF9B-AS1	C1QTNF9B antisense RNA 1	3.25596	2.73707	0.520882
154089	LINC01312	long intergenic non-protein coding RNA 1312	3.25576	2.6657	0.519541
164312	LRRN4	leucine rich repeat neuronal 4	3.25461	2.8705	0.511981
63941	NECAB3	N-terminal EF-hand calcium binding protein 3	3.2531	2.80521	0.503055
7138	TNNT1	troponin T1, slow skeletal type	3.25256	3.30875	0.500015
64319	FBRS	fibrosin	3.25256	2.66622	0.500015
79777	ACBD4	acyl-CoA binding domain containing 4	3.25256	2.99294	0.500015
206426	PIP5K1P1	phosphatidylinositol-4-phosphate 5-kinase, type I, pseudogene 1	3.25256	2.73775	0.500015
442117	GALNTL6	polypeptide N-acetylgalactosaminyltransferase-like 6	3.25256	2.66638	0.500015
15	AANAT	aralkylamine N-acetyltransferase	3.25254	2.87028	0.500015
176	ACAN	aggrecan	3.25254	2.59087	0.500015
283	ANG	angiogenin, ribonuclease, RNase A family, 5	3.25254	2.80517	0.500015
357	SHROOM2	shroom family member 2	3.25254	2.66581	0.500015
534	ATP6V1G2	ATPase H+ transporting V1 subunit G2	3.25254	2.51194	0.500015
744	MPPED2	metallophosphoesterase domain containing 2	3.25254	2.59093	0.500015
1427	CRYGS	crystallin gamma S	3.25254	2.59093	0.500015
1504	CTRB1	chymotrypsinogen B1	3.25254	2.80517	0.500015
1902	LPAR1	lysophosphatidic acid receptor 1	3.25254	2.51194	0.500015
2300	FOXL1	forkhead box L1	3.25254	2.51194	0.500015
3575	IL7R	interleukin 7 receptor	3.25254	2.51194	0.500015
4808	NHLH2	nescient helix-loop-helix 2	3.25254	2.51194	0.500015
5005	ORM2	orosomucoid 2	3.25254	2.51194	0.500015
5146	PDE6C	phosphodiesterase 6C	3.25254	2.66585	0.500015
5864	RAB3A	RAB3A, member RAS oncogene family	3.25254	2.51194	0.500015
6569	SLC34A1	solute carrier family 34 member 1	3.25254	2.87027	0.500015
7857	SCG2	secretogranin II	3.25254	2.51194	0.500015
8398	PLA2G6	phospholipase A2 group VI	3.25254	2.51194	0.500015
8444	DYRK3	dual specificity tyrosine phosphorylation regulated kinase 3	3.25254	2.59087	0.500015
9149	DYRK1B	dual specificity tyrosine phosphorylation regulated kinase 1B	3.25254	2.51194	0.500015
9466	IL27RA	interleukin 27 receptor subunit alpha	3.25254	2.59093	0.500015
9866	TRIM66	tripartite motif containing 66	3.25254	2.51194	0.500015
10404	CPQ	carboxypeptidase Q	3.25254	2.51194	0.500015
11061	LECT1	leukocyte cell derived chemotaxin 1	3.25254	2.73712	0.500015
23031	MAST3	microtubule associated serine/threonine kinase 3	3.25254	3.04964	0.500015
51364	ZMYND10	zinc finger MYND-type containing 10	3.25254	2.51194	0.500015
53832	IL20RA	interleukin 20 receptor subunit alpha	3.25254	2.51194	0.500015
54943	DNAJC28	DnaJ heat shock protein family (Hsp40) member C28	3.25254	2.59082	0.500015
57471	ERMN	ermin	3.25254	2.51194	0.500015
64375	IKZF4	IKAROS family zinc finger 4	3.25254	2.93265	0.500015
83872	HMCN1	hemicentin 1	3.25254	2.59093	0.500015
114991	ZNF618	zinc finger protein 618	3.25254	2.51194	0.500015
115361	GBP4	guanylate binding protein 4	3.25254	2.87022	0.500015
116412	ZNF837	zinc finger protein 837	3.25254	2.73706	0.500015
140849	LINC00266-1	long intergenic non-protein coding RNA 266-1	3.25254	2.51194	0.500015
145741	C2CD4A	C2 calcium-dependent domain containing 4A	3.25254	2.51194	0.500015
147746	HIPK4	homeodomain interacting protein kinase 4	3.25254	2.51194	0.500015
154822	LINC00689	long intergenic non-protein coding RNA 689	3.25254	2.51194	0.500015
171169	SPACA4	sperm acrosome associated 4	3.25254	2.59087	0.500015
196374	KRT78	keratin 78	3.25254	2.51194	0.500015
254050	LRRC43	leucine rich repeat containing 43	3.25254	2.59082	0.500015
255798	SMCO1	single-pass membrane protein with coiled-coil domains 1	3.25254	2.51194	0.500015
259283	MDS2	myelodysplastic syndrome 2 translocation associated	3.25254	2.59093	0.500015
283489	CHAMP1	chromosome alignment maintaining phosphoprotein 1	3.25254	2.59093	0.500015
283848	CES4A	carboxylesterase 4A	3.25254	2.80527	0.500015
285958	SNHG15	small nucleolar RNA host gene 15	3.25254	2.51194	0.500015
347404	LANCL3	LanC like 3	3.25254	2.73718	0.500015
390213	DOC2GP	double C2-like domains, gamma, pseudogene	3.25254	2.59087	0.500015
645166	LOC645166	lymphocyte-specific protein 1 pseudogene	3.25254	2.51194	0.500015
645249	MNX1-AS1	MNX1 antisense RNA 1 (head to head)	3.25254	2.51194	0.500015
654816	NCF1B	neutrophil cytosolic factor 1B pseudogene	3.25254	2.59093	0.500015
677769	SCARNA17	small Cajal body-specific RNA 17	3.25254	2.51194	0.500015
677826	SNORA3B	small nucleolar RNA, H/ACA box 3B	3.25254	2.51194	0.500015
728978	UNC5B-AS1	UNC5B antisense RNA 1	3.25254	2.51194	0.500015
100128590	SLC8A1-AS1	SLC8A1 antisense RNA 1	3.25254	2.51194	0.500015
100130987	LOC100130987	uncharacterized LOC100130987	3.25254	2.80532	0.500015
100271832	LOC100271832	uncharacterized LOC100271832	3.25254	2.73718	0.500015
100289019	SLC25A25-AS1	SLC25A25 antisense RNA 1	3.25254	2.80532	0.500015
100329109	GCSHP3	glycine cleavage system protein H (aminomethyl carrier) pseudogene 3	3.25254	2.59087	0.500015
100379345	MIR181A2HG	MIR181A2 host gene	3.25254	2.59082	0.500015
100499194	LOC100499194	uncharacterized LOC100499194	3.25254	2.93287	0.500015
100500857	MIR3939	microRNA 3939	3.25254	2.51194	0.500015
100616173	MIR203B	microRNA 203b	3.25254	2.51194	0.500015
843	CASP10	caspase 10	3.25252	2.66528	0.500015
3820	KLRB1	killer cell lectin like receptor B1	3.25252	2.80481	0.500015
6462	SHBG	sex hormone-binding globulin	3.25252	2.80469	0.500015
6898	TAT	tyrosine aminotransferase	3.25252	2.73682	0.500015
6915	TBXA2R	thromboxane A2 receptor	3.25252	2.66528	0.500015
10811	NOXA1	NADPH oxidase activator 1	3.25252	3.82485	0.500015
23284	ADGRL3	adhesion G protein-coupled receptor L3	3.25252	2.73659	0.500015
117532	TMC2	transmembrane channel like 2	3.25252	2.66528	0.500015
100289373	UBAC2-AS1	UBAC2 antisense RNA 1	3.25252	2.66544	0.500015
100422948	MIR4284	microRNA 4284	3.25252	2.73659	0.500015
2852	GPER1	G protein-coupled estrogen receptor 1	3.24975	3.15865	0.502208
58473	PLEKHB1	pleckstrin homology domain containing B1	3.2492	2.86965	0.502655
101	ADAM8	ADAM metallopeptidase domain 8	3.24918	2.86965	0.502672
388906	OGFRP1	opioid growth factor receptor pseudogene 1	3.24828	3.1581	0.503401
85027	SMIM3	small integral membrane protein 3	3.24683	2.86981	0.504599
340591	CA5BP1	carbonic anhydrase VB pseudogene 1	3.244	2.59035	0.506993
100126348	MIR760	microRNA 760	3.24394	2.59035	0.507048
100847079	MIR5193	microRNA 5193	3.24393	2.59035	0.507054
100874231	SPATA13-AS1	SPATA13 antisense RNA 1	3.23963	2.5904	0.510855
284716	RIMKLA	ribosomal modification protein rimK-like family member A	3.23818	2.59046	0.512181
57113	TRPC7	transient receptor potential cation channel subfamily C member 7	3.23815	2.59046	0.51221
124402	UBALD1	UBA like domain containing 1	3.23812	2.59046	0.512234
146861	SLC35G3	solute carrier family 35 member G3	3.23812	2.59046	0.512236
220323	OAF	out at first homolog	3.2381	2.59046	0.512252
153201	SLC36A2	solute carrier family 36 member 2	3.23806	2.59046	0.512287
79862	ZNF669	zinc finger protein 669	3.23738	2.66534	0.512918
100996295	DNAH17-AS1	DNAH17 antisense RNA 1	3.23683	3.10467	0.513436
29998	GLTSCR1	glioma tumor suppressor candidate region gene 1	3.2355	2.66538	0.514688
284576	LEMD1-AS1	LEMD1 antisense RNA 1	3.23091	3.15831	0.519176
100506334	LINC00649	long intergenic non-protein coding RNA 649	3.22723	2.99169	0.522955
284434	NWD1	NACHT and WD repeat domain containing 1	2.90658	2.98568	0.0645844
120935	CCDC38	coiled-coil domain containing 38	2.84702	3.09557	0.096575
728558	ENTPD1-AS1	ENTPD1 antisense RNA 1	2.71006	3.04416	0.0935024
6339	SCNN1D	sodium channel epithelial 1 delta subunit	2.70941	2.98649	0.0719217
24147	FJX1	four jointed box 1	2.6963	3.3928	0.0748241
54065	SMIM11A	small integral membrane protein 11A	2.6948	3.04292	0.0703455
127003	C1orf194	chromosome 1 open reading frame 194	2.6948	3.67736	0.0703455
25794	FSCN2	fascin actin-bundling protein 2, retinal	2.69478	3.30093	0.0703455
51657	STYXL1	serine/threonine/tyrosine interacting-like 1	2.69476	2.92461	0.0703455
160287	LDHAL6A	lactate dehydrogenase A-like 6A	2.69475	3.4376	0.0703455
3635	INPP5D	inositol polyphosphate-5-phosphatase D	2.69061	3.15075	0.126379
83850	ESYT3	extended synaptotagmin protein 3	2.67198	3.30072	0.083838
406988	MIR205	microRNA 205	2.66957	3.04153	0.122786
128497	SPATA25	spermatogenesis associated 25	2.50916	3.15421	0.199082
8178	ELL	elongation factor for RNA polymerase II	2.48284	2.86527	0.134981
150197	LINC00896	long intergenic non-protein coding RNA 896	2.48028	4.12457	0.125257
1416	CRYBB2P1	crystallin beta B2 pseudogene 1	2.48017	2.86409	0.12504
84957	RELT	RELT tumor necrosis factor receptor	2.48017	2.86409	0.12504
100133315	LOC100133315	transient receptor potential cation channel, subfamily C, member 2-like	2.48017	2.86409	0.12504
85478	CCDC65	coiled-coil domain containing 65	2.48016	3.94961	0.12504
27079	RPUSD2	RNA pseudouridylate synthase domain containing 2	2.48014	2.92719	0.12504
440193	CCDC88C	coiled-coil domain containing 88C	2.48014	2.92713	0.12504
8495	PPFIBP2	PPFIA binding protein 2	2.48012	4.35357	0.12504
2517	FUCA1	fucosidase, alpha-L- 1, tissue	2.48012	2.86434	0.12504
118980	SFXN2	sideroflexin 2	2.48012	2.86434	0.12504
400673	VMAC	vimentin-type intermediate filament associated coiled-coil protein	2.48012	3.25413	0.12504
100873922	ZFX-AS1	ZFX antisense RNA 1	2.48012	3.34886	0.12504
147837	ZNF563	zinc finger protein 563	2.4654	2.86316	0.164558
5026	P2RX5	purinergic receptor P2X 5	2.4361	2.80672	1
5803	PTPRZ1	protein tyrosine phosphatase, receptor type Z1	2.4361	2.73836	1
222642	TSPO2	translocator protein 2	2.4361	2.66699	1
388284	C16orf86	chromosome 16 open reading frame 86	2.4361	2.73836	1
440952	EIF1B-AS1	EIF1B antisense RNA 1	2.4361	2.66699	1
646903	LOC646903	uncharacterized LOC646903	2.4361	2.87178	1
339894	LINC00880	long intergenic non-protein coding RNA 880	2.43568	2.86387	0.165246
645682	POU5F1P4	POU class 5 homeobox 1 pseudogene 4	2.43303	3.1066	1
400242	DICER1-AS1	DICER1 antisense RNA 1	2.42932	2.59233	1
100506178	LOC100506178	uncharacterized LOC100506178	2.4293	2.59221	1
574028	CLLU1	chronic lymphocytic leukemia up-regulated 1	2.42926	2.59221	1
2038	EPB42	erythrocyte membrane protein band 4.2	2.42923	2.59233	1
84671	ZNF347	zinc finger protein 347	2.42911	2.59233	1
956	ENTPD3	ectonucleoside triphosphate diphosphohydrolase 3	2.4291	2.59233	1
2592	GALT	galactose-1-phosphate uridylyltransferase	2.42684	2.66719	1
729603	LOC729603	calcineurin-like EF-hand protein 1 pseudogene	2.42683	2.66719	1
29106	SCG3	secretogranin III	2.4262	2.99372	1
266971	PIPSL	PIP5K1A and PSMD4-like, pseudogene	2.42536	2.6672	1
147429	AQP4-AS1	AQP4 antisense RNA 1	2.42475	2.93384	1
449520	GGNBP1	gametogenetin binding protein 1 (pseudogene)	2.42393	2.59211	1
440387	CTRB2	chymotrypsinogen B2	2.4239	2.59211	1
161835	FSIP1	fibrous sheath interacting protein 1	2.42386	2.59211	1
100302226	MIR1238	microRNA 1238	2.42384	2.59211	1
145663	NA	NA	2.42381	2.59211	1
10581	IFITM2	interferon induced transmembrane protein 2	2.42376	2.59211	1
284427	SLC25A41	solute carrier family 25 member 41	2.42269	2.6671	1
26038	CHD5	chromodomain helicase DNA binding protein 5	2.41271	2.93394	1
4038	LRP4	LDL receptor related protein 4	2.40252	2.59227	1
84639	IL1F10	interleukin 1 family member 10 (theta)	2.40249	2.59227	1
142683	ITLN2	intelectin 2	2.40244	2.59227	1
9722	NOS1AP	nitric oxide synthase 1 adaptor protein	2.40244	2.59227	1
4185	ADAM11	ADAM metallopeptidase domain 11	2.40241	2.59227	1
22806	IKZF3	IKAROS family zinc finger 3	2.4024	2.59227	1
619373	MBOAT4	membrane bound O-acyltransferase domain containing 4	2.4024	2.59227	1
54578	UGT1A6	UDP glucuronosyltransferase family 1 member A6	2.40105	2.59222	1
57191	VN1R1	vomeronasal 1 receptor 1	2.40101	2.59222	1
375611	SLC26A5	solute carrier family 26 member 5	2.40098	2.59222	1
100288428	LMCD1-AS1	LMCD1 antisense RNA 1 (head to head)	2.40097	2.59222	1
414061	DNAJB3	DnaJ heat shock protein family (Hsp40) member B3	2.40095	2.59222	1
128876	FAM83C	family with sequence similarity 83 member C	2.40039	2.73857	1
2124	EVI2B	ecotropic viral integration site 2B	2.3999	2.80666	1
115992	RNF166	ring finger protein 166	2.39977	2.51334	1
23308	ICOSLG	inducible T-cell co-stimulator ligand	2.39975	2.51334	1
245911	DEFB108B	defensin beta 108B	2.39974	2.51334	1
345275	HSD17B13	hydroxysteroid (17-beta) dehydrogenase 13	2.39967	2.51334	1
64506	CPEB1	cytoplasmic polyadenylation element binding protein 1	2.39963	2.51334	1
653361	NCF1	neutrophil cytosolic factor 1	2.39955	2.51334	1
11245	GPR176	G protein-coupled receptor 176	2.39955	2.51334	1
84626	KRBA1	KRAB-A domain containing 1	2.39953	2.51334	1
9834	KIAA0125	KIAA0125	2.39944	2.51334	1
9627	SNCAIP	synuclein alpha interacting protein	2.39927	2.51334	1
126432	RINL	Ras and Rab interactor like	2.39914	2.51334	1
5452	POU2F2	POU class 2 homeobox 2	2.39909	2.51334	1
10982	MAPRE2	microtubule associated protein RP/EB family member 2	2.39905	2.51334	1
85414	SLC45A3	solute carrier family 45 member 3	2.39903	2.99386	1
100616132	MIR4728	microRNA 4728	2.39898	2.51334	1
440590	ZYG11A	zyg-11 family member A, cell cycle regulator	2.39803	2.51328	1
3977	LIFR	leukemia inhibitory factor receptor alpha	2.39794	2.51328	1
6586	SLIT3	slit guidance ligand 3	2.39784	2.51328	1
145501	ISM2	isthmin 2	2.39783	2.51328	1
100847090	MIR5187	microRNA 5187	2.39778	2.51328	1
11133	KPTN	kaptin (actin binding protein)	2.39776	2.51328	1
100313779	MIR2117	microRNA 2117	2.39775	2.51328	1
340017	LOC340017	uncharacterized LOC340017	2.39775	2.73847	1
10620	ARID3B	AT-rich interaction domain 3B	2.3977	2.51328	1
374973	TEX38	testis expressed 38	2.39764	2.51328	1
100506696	PCAT6	prostate cancer associated transcript 6 (non-protein coding)	2.3976	2.51328	1
586	BCAT1	branched chain amino acid transaminase 1	2.3965	2.51323	1
1133	CHRM5	cholinergic receptor muscarinic 5	2.3965	2.93389	1
2523	FUT1	fucosyltransferase 1 (H blood group)	2.3965	2.51323	1
5266	PI3	peptidase inhibitor 3	2.3965	2.51323	1
5806	PTX3	pentraxin 3	2.3965	2.93394	1
6121	RPE65	retinal pigment epithelium-specific protein 65kDa	2.3965	3.98702	1
8218	CLTCL1	clathrin heavy chain like 1	2.3965	2.99381	1
8309	ACOX2	acyl-CoA oxidase 2, branched chain	2.3965	2.51323	1
8530	CST7	cystatin F	2.3965	2.59216	1
8552	INE1	inactivation escape 1 (non-protein coding)	2.3965	2.66709	1
8631	SKAP1	src kinase associated phosphoprotein 1	2.3965	2.51323	1
9048	ARTN	artemin	2.3965	2.51323	1
10570	DPYSL4	dihydropyrimidinase like 4	2.3965	2.59216	1
22808	MRAS	muscle RAS oncogene homolog	2.3965	2.51323	1
23409	SIRT4	sirtuin 4	2.3965	2.51323	1
50804	MYEF2	myelin expression factor 2	2.3965	2.93389	1
51454	GULP1	GULP, engulfment adaptor PTB domain containing 1	2.3965	3.48854	1
54932	EXD3	exonuclease 3'-5' domain containing 3	2.3965	2.59233	1
55036	CCDC40	coiled-coil domain containing 40	2.3965	2.51323	1
55653	BCAS4	breast carcinoma amplified sequence 4	2.3965	2.66709	1
57482	KIAA1211	KIAA1211	2.3965	2.51323	1
64333	ARHGAP9	Rho GTPase activating protein 9	2.3965	2.51323	1
81033	KCNH6	potassium voltage-gated channel subfamily H member 6	2.3965	2.51323	1
112609	MRAP2	melanocortin 2 receptor accessory protein 2	2.3965	2.51323	1
132241	RPL32P3	ribosomal protein L32 pseudogene 3	2.3965	2.51323	1
140873	C20orf173	chromosome 20 open reading frame 173	2.3965	2.51323	1
153218	SPINK13	serine peptidase inhibitor, Kazal type 13 (putative)	2.3965	2.51323	1
164237	WFDC13	WAP four-disulfide core domain 13	2.3965	2.51323	1
196740	VSTM4	V-set and transmembrane domain containing 4	2.3965	2.6672	1
285440	CYP4V2	cytochrome P450 family 4 subfamily V member 2	2.3965	2.66725	1
285954	INHBA-AS1	INHBA antisense RNA 1	2.3965	2.80661	1
286122	C8orf31	chromosome 8 open reading frame 31	2.3965	2.6672	1
286204	CRB2	crumbs 2, cell polarity complex component	2.3965	2.59216	1
341883	LRRC9	leucine rich repeat containing 9	2.3965	2.51323	1
344405	PRORSD1P	prolyl-tRNA synthetase associated domain containing 1, pseudogene	2.3965	3.64819	1
399694	SHC4	SHC (Src homology 2 domain containing) family member 4	2.3965	2.59216	1
492303	GEMIN8P4	gem nuclear organelle associated protein 8 pseudogene 4	2.3965	2.51323	1
613227	HIGD1C	HIG1 hypoxia inducible domain family member 1C	2.3965	2.51323	1
646892	SH2D7	SH2 domain containing 7	2.3965	2.8064	1
100125556	FAM86JP	family with sequence similarity 86, member A pseudogene	2.3965	3.21168	1
100128288	LOC100128288	uncharacterized LOC100128288	2.3965	2.66725	1
100379132	SNORA70G	small nucleolar RNA, H/ACA box 70G	2.3965	2.6672	1
100505576	LINC00672	long intergenic non-protein coding RNA 672	2.3965	2.51323	1
100505768	LINC01364	long intergenic non-protein coding RNA 1364	2.3965	2.51323	1
100616307	MIR4757	microRNA 4757	2.3965	2.59216	1
2	A2M	alpha-2-macroglobulin	2.39648	2.93353	1
845	CASQ2	calsequestrin 2	2.39648	2.51276	1
1395	CRHR2	corticotropin releasing hormone receptor 2	2.39648	2.80587	1
2819	GPD1	glycerol-3-phosphate dehydrogenase 1	2.39648	2.8712	1
4121	MAN1A1	mannosidase alpha class 1A member 1	2.39648	2.51281	1
5132	PDC	phosducin	2.39648	2.66657	1
5265	SERPINA1	serpin peptidase inhibitor, clade A (alpha-1 antiproteinase, antitrypsin), member 1	2.39648	2.93375	1
5607	MAP2K5	mitogen-activated protein kinase kinase 5	2.39648	2.59169	1
5979	RET	ret proto-oncogene	2.39648	2.51276	1
6445	SGCG	sarcoglycan gamma	2.39648	2.51276	1
7216	TRO	trophinin	2.39648	2.51276	1
7306	TYRP1	tyrosinase-related protein 1	2.39648	2.73805	1
7479	WNT8B	wingless-type MMTV integration site family member 8B	2.39648	2.59186	1
7932	OR2H2	olfactory receptor family 2 subfamily H member 2	2.39648	2.51281	1
8200	GDF5	growth differentiation factor 5	2.39648	2.51276	1
9241	NOG	noggin	2.39648	2.66667	1
9518	GDF15	growth differentiation factor 15	2.39648	2.59186	1
10468	FST	follistatin	2.39648	2.51276	1
23491	CES3	carboxylesterase 3	2.39648	2.59186	1
24146	CLDN15	claudin 15	2.39648	2.51281	1
56245	C21orf62	chromosome 21 open reading frame 62	2.39648	2.87103	1
57152	SLURP1	secreted LY6/PLAUR domain containing 1	2.39648	2.59169	1
57709	SLC7A14	solute carrier family 7 member 14	2.39648	2.51276	1
57722	IGDCC4	immunoglobulin superfamily, DCC subclass, member 4	2.39648	2.51281	1
59335	PRDM12	PR domain 12	2.39648	2.66662	1
79156	PLEKHF1	pleckstrin homology and FYVE domain containing 1	2.39648	2.51281	1
79940	LINC00472	long intergenic non-protein coding RNA 472	2.39648	2.51276	1
113675	SDSL	serine dehydratase like	2.39648	2.51276	1
123041	SLC24A4	solute carrier family 24 member 4	2.39648	2.59169	1
127579	DCST2	DC-STAMP domain containing 2	2.39648	2.66678	1
132141	IQCF1	IQ motif containing F1	2.39648	2.51281	1
136242	PRSS37	protease, serine 37	2.39648	2.51276	1
140290	TCP10L	t-complex 10-like	2.39648	2.66678	1
143282	FGFBP3	fibroblast growth factor binding protein 3	2.39648	2.73816	1
144321	GLIPR1L2	GLI pathogenesis-related 1 like 2	2.39648	2.66657	1
149428	BNIPL	BCL2/adenovirus E1B 19kD interacting protein like	2.39648	2.93353	1
155006	TMEM213	transmembrane protein 213	2.39648	2.51276	1
161931	ADAD2	adenosine deaminase domain containing 2	2.39648	3.79216	1
220202	ATOH7	atonal bHLH transcription factor 7	2.39648	2.51276	1
221442	ADCY10P1	adenylate cyclase 10 (soluble) pseudogene 1	2.39648	2.66662	1
254773	LYG2	lysozyme g2	2.39648	2.59186	1
255738	PCSK9	proprotein convertase subtilisin/kexin type 9	2.39648	2.51281	1
284111	SLC13A5	solute carrier family 13 member 5	2.39648	2.59186	1
285266	ENTPD3-AS1	ENTPD3 antisense RNA 1	2.39648	3.40157	1
285593	LOC285593	uncharacterized LOC285593	2.39648	2.66662	1
317701	VN1R2	vomeronasal 1 receptor 2	2.39648	2.51276	1
340156	MYLK4	myosin light chain kinase family member 4	2.39648	2.51281	1
349136	WDR86	WD repeat domain 86	2.39648	2.51276	1
352954	GATS	GATS, stromal antigen 3 opposite strand	2.39648	2.66673	1
387644	LINC00202-1	long intergenic non-protein coding RNA 202-1	2.39648	2.51281	1
401612	SLC25A53	solute carrier family 25 member 53	2.39648	2.51281	1
406969	MIR194-1	microRNA 194-1	2.39648	2.66684	1
654322	SNORA13	small nucleolar RNA, H/ACA box 13	2.39648	2.51281	1
728858	C12orf71	chromosome 12 open reading frame 71	2.39648	2.59186	1
735301	SNHG9	small nucleolar RNA host gene 9	2.39648	2.51276	1
100130452	LOC100130452	uncharacterized LOC100130452	2.39648	2.73794	1
100287284	MANSC4	MANSC domain containing 4	2.39648	2.51281	1
100288831	SRGAP3-AS3	SRGAP3 antisense RNA 3	2.39648	2.73794	1
100289092	ATP2A1-AS1	ATP2A1 antisense RNA 1	2.39648	2.73799	1
100302156	MIR1229	microRNA 1229	2.39648	2.66668	1
100302691	LINC00184	long intergenic non-protein coding RNA 184	2.39648	2.99324	1
100500840	MIR3656	microRNA 3656	2.39648	2.51281	1
100506801	LOC100506801	uncharacterized LOC100506801	2.39648	3.21132	1
100628315	DNM3OS	DNM3 opposite strand/antisense RNA	2.39648	3.21127	1
100874377	SMIM2-IT1	SMIM2 intronic transcript 1	2.39648	2.51281	1
89869	PLCZ1	phospholipase C zeta 1	2.39637	2.51287	1
9771	RAPGEF5	Rap guanine nucleotide exchange factor 5	2.39616	2.51287	1
79015	LINC01260	long intergenic non-protein coding RNA 1260	2.39615	2.51287	1
257194	NEGR1	neuronal growth regulator 1	2.39614	2.51287	1
161829	EXD1	exonuclease 3'-5' domain containing 1	2.39614	2.51287	1
139562	OTUD6A	OTU deubiquitinase 6A	2.39614	2.51287	1
1215	CMA1	chymase 1	2.39613	2.51287	1
100187716	MIR1224	microRNA 1224	2.39612	2.51287	1
5923	RASGRF1	Ras protein specific guanine nucleotide releasing factor 1	2.39612	2.51287	1
150384	GTSE1-AS1	GTSE1 antisense RNA 1 (head to head)	2.39612	2.51287	1
100616436	MIR4449	microRNA 4449	2.3961	2.51287	1
100996255	LOC100996255	uncharacterized LOC100996255	2.3961	2.51287	1
643648	LINC01189	long intergenic non-protein coding RNA 1189	2.3961	3.35539	1
100616167	MIR4722	microRNA 4722	2.39608	2.51287	1
1489	CTF1	cardiotrophin 1	2.39605	2.51287	1
2738	GLI4	GLI family zinc finger 4	2.39605	2.51287	1
100506451	RASSF8-AS1	RASSF8 atnisense RNA 1	2.39604	2.51287	1
100463289	MTRNR2L5	MT-RNR2-like 5	2.39604	2.51287	1
1519	CTSO	cathepsin O	2.39604	2.51287	1
419	ART3	ADP-ribosyltransferase 3	2.39604	2.51287	1
219293	ATAD3C	ATPase family, AAA domain containing 3C	2.39603	2.51287	1
4261	CIITA	class II, major histocompatibility complex, transactivator	2.39601	2.51287	1
439949	PRKCQ-AS1	PRKCQ antisense RNA 1	2.396	2.51287	1
64714	PDIA2	protein disulfide isomerase family A member 2	2.39596	2.51287	1
441204	LOC441204	uncharacterized LOC441204	2.39595	2.51287	1
5973	RENBP	renin binding protein	2.39593	2.51287	1
8170	SLC14A2	solute carrier family 14 member 2	2.3959	2.51287	1
85479	DNAJC5B	DnaJ heat shock protein family (Hsp40) member C5 beta	2.39589	2.51287	1
84996	URB1-AS1	URB1 antisense RNA 1 (head to head)	2.39585	2.51287	1
147138	TMC8	transmembrane channel like 8	2.39451	2.73793	1
10842	PPP1R17	protein phosphatase 1 regulatory subunit 17	2.39375	2.7381	1
154386	LINC01600	long intergenic non-protein coding RNA 1600	2.39355	2.59175	1
256309	CCDC110	coiled-coil domain containing 110	2.39346	2.59175	1
84680	ACCS	1-aminocyclopropane-1-carboxylate synthase homolog (inactive)	2.39335	2.59175	1
79870	BAALC	brain and acute leukemia, cytoplasmic	2.39335	2.59175	1
83543	AIF1L	allograft inflammatory factor 1-like	2.39334	2.59175	1
731223	LINC01220	long intergenic non-protein coding RNA 1220	2.39334	2.59175	1
78994	PRR14	proline rich 14	2.39331	2.59175	1
728323	LOC728323	uncharacterized LOC728323	2.39329	2.59175	1
406900	MIR106B	microRNA 106b	2.39328	2.59175	1
388646	GBP7	guanylate binding protein 7	2.39258	3.26103	1
440173	LOC440173	uncharacterized LOC440173	2.39253	2.80604	1
117289	TAGAP	T-cell activation RhoGTPase activating protein	2.39221	2.5918	1
2242	FES	FES proto-oncogene, tyrosine kinase	2.39217	2.5918	1
23148	NACAD	NAC alpha domain containing	2.39212	2.5918	1
728621	CCDC30	coiled-coil domain containing 30	2.3921	2.5918	1
728495	FAM74A3	family with sequence similarity 74 member A3	2.39208	2.5918	1
8497	PPFIA4	PTPRF interacting protein alpha 4	2.39207	2.5918	1
55619	DOCK10	dedicator of cytokinesis 10	2.39203	2.5918	1
79674	VEPH1	ventricular zone expressed PH domain containing 1	2.39202	2.5918	1
114960	TSGA13	testis specific 13	2.39075	2.73805	1
29974	A1CF	APOBEC1 complementation factor	2.39071	2.73805	1
100507203	SMLR1	small leucine-rich protein 1	2.38025	2.87115	1
100616294	MIR4740	microRNA 4740	2.3797	2.80613	1
115273	RAB42	RAB42, member RAS oncogene family	2.37663	2.66663	1
100128811	GPR158-AS1	GPR158 antisense RNA 1	2.37659	2.66663	1
727897	MUC5B	mucin 5B, oligomeric mucus/gel-forming	2.37659	2.66663	1
374860	ANKRD30B	ankyrin repeat domain 30B	2.37657	2.66663	1
64816	CYP3A43	cytochrome P450 family 3 subfamily A member 43	2.37584	2.59164	1
345895	RSPH4A	radial spoke head 4 homolog A (Chlamydomonas)	2.37581	2.59164	1
28316	CDH20	cadherin 20	2.3758	2.59164	1
7062	TCHH	trichohyalin	2.37464	2.66674	1
155368	WBSCR27	Williams Beuren syndrome chromosome region 27	2.3746	2.66674	1
10993	SDS	serine dehydratase	2.37456	2.66674	1
84069	PLEKHN1	pleckstrin homology domain containing N1	2.3738	3.78195	0.0651363
646174	C16orf90	chromosome 16 open reading frame 90	2.37367	2.66678	1
1012	CDH13	cadherin 13	2.37365	2.66678	1
128272	ARHGEF19	Rho guanine nucleotide exchange factor 19	2.37357	2.66672	1
100861540	CYP3A7-CYP3A51P	CYP3A7-CYP3A51P readthrough	2.37216	2.93358	1
2139	EYA2	EYA transcriptional coactivator and phosphatase 2	2.37208	2.59186	1
440700	LOC440700	carbonic anhydrase XIV (CA14) pseudogene	2.37203	2.59174	1
1796	DOK1	docking protein 1	2.37203	2.59174	1
4958	OMD	osteomodulin	2.37195	2.59186	1
10791	VAMP5	vesicle associated membrane protein 5	2.3719	2.59186	1
29760	BLNK	B-cell linker	2.36622	2.66666	1
84839	RAX2	retina and anterior neural fold homeobox 2	2.36622	2.66684	1
401097	C3orf80	chromosome 3 open reading frame 80	2.36622	2.80619	1
100130954	LINC01502	long intergenic non-protein coding RNA 1502	2.36622	2.66652	1
100873982	ABCC5-AS1	ABCC5 antisense RNA 1	2.36622	2.73821	1
93429	LOC93429	uncharacterized LOC93429	2.32614	3.09527	0.133511
401647	GOLGA7B	golgin A7 family member B	2.29301	2.86584	0.285797
60678	EEFSEC	eukaryotic elongation factor, selenocysteine-tRNA-specific	2.25629	3.14825	0.0728616
729096	BMS1P4	BMS1, ribosome biogenesis factor pseudogene 4	2.23237	2.98715	0.240192
7923	HSD17B8	hydroxysteroid (17-beta) dehydrogenase 8	2.23233	3.10045	0.224991
1307	COL16A1	collagen type XVI alpha 1	2.22975	3.35049	0.221297
54522	ANKRD16	ankyrin repeat domain 16	2.22795	2.80037	0.218792
81562	LMAN2L	lectin, mannose binding 2 like	2.22793	2.7999	0.218792
204962	SLC44A5	solute carrier family 44 member 5	2.22793	2.7999	0.218792
619567	SNORD2	small nucleolar RNA, C/D box 2	2.22793	2.7999	0.218792
374918	IGFL1	IGF like family member 1	2.22792	2.80109	0.218792
115330	GPR146	G protein-coupled receptor 146	2.22791	3.30273	0.218792
26507	CNNM1	cyclin and CBS domain divalent metal cation transport mediator 1	2.2279	3.10064	0.218792
55901	THSD1	thrombospondin type 1 domain containing 1	2.2279	2.80062	0.218792
7188	TRAF5	TNF receptor associated factor 5	2.2248	2.86449	0.2297
2002	ELK1	ELK1, ETS transcription factor	2.22473	2.98839	0.262104
55151	TMEM38B	transmembrane protein 38B	2.22467	2.86455	0.230222
552860	SAMD12-AS1	SAMD12 antisense RNA 1	2.22314	2.92687	0.236864
84875	PARP10	poly(ADP-ribose) polymerase family member 10	2.22002	3.0439	0.228912
442898	MIR324	microRNA 324	2.21139	3.91223	0.0696816
338440	ANO9	anoctamin 9	2.20777	3.04492	0.239649
54863	TOR4A	torsin family 4 member A	2.20682	3.09342	0.0654734
155061	ZNF746	zinc finger protein 746	2.20682	3.24819	0.0654734
441208	ZNRF2P1	zinc and ring finger 2 pseudogene 1	2.20681	3.47639	0.0654734
283796	GOLGA8IP	golgin A8 family member I, pseudogene	2.18654	3.59594	0.198189
101059948	LOC101059948	uncharacterized LOC101059948	2.18637	3.5568	0.0806199
728407	PARGP1	poly(ADP-ribose) glycohydrolase pseudogene 1	2.15073	3.14771	0.10672
100506939	PRKG1-AS1	PRKG1 antisense RNA 1	2.10061	3.55761	0.139097
55638	SYBU	syntabulin	2.08426	2.79968	0.357649
255027	MPV17L	MPV17 mitochondrial membrane protein-like	2.08043	3.15178	0.231351
26784	SNORA64	small nucleolar RNA, H/ACA box 64	2.06166	2.73413	0.357649
91419	ATP23	ATP23 metallopeptidase and ATP synthase assembly factor homolog (S. cerevisiae)	2.04147	3.09481	0.109428
92312	MEX3A	mex-3 RNA binding family member A	2.04147	3.7461	0.109428
339524	LINC01140	long intergenic non-protein coding RNA 1140	2.04147	3.0948	0.109428
64757	MARC1	mitochondrial amidoxime reducing component 1	2.04144	3.29857	0.109428
100132111	LOC100132111	uncharacterized LOC100132111	2.04143	3.59999	0.109428
3714	JAG2	jagged 2	2.04141	3.51965	0.109428
117608	ZNF354B	zinc finger protein 354B	2.04007	3.03891	0.124132
9941	EXOG	endo/exonuclease (5'-3'), endonuclease G-like	2.03923	3.04173	0.0826141
51562	MBIP	MAP3K12 binding inhibitory protein 1	2.0387	3.03962	0.11332
7755	ZNF205	zinc finger protein 205	2.03411	3.47893	0.103559
340393	TMEM249	transmembrane protein 249	1.98246	3.15586	0.266424
181	AGRP	agouti related neuropeptide	1.96639	3.35305	0.357649
26227	PHGDH	phosphoglycerate dehydrogenase	1.96219	3.24547	0.0574246
285335	SLC9C1	solute carrier family 9 member C1	1.95384	2.86682	0.407683
79050	NOC4L	nucleolar complex associated 4 homolog	1.94987	2.80176	0.40326
80775	TMEM177	transmembrane protein 177	1.94193	2.73367	0.394711
85455	DISP2	dispatched RND transporter family member 2	1.93639	2.92867	0.406083
414152	C10orf105	chromosome 10 open reading frame 105	1.92671	3.68107	0.379407
54991	C1orf159	chromosome 1 open reading frame 159	1.92648	2.80237	0.397392
91807	MYLK3	myosin light chain kinase 3	1.92452	2.92965	0.476778
7058	THBS2	thrombospondin 2	1.92448	2.98974	0.47701
6547	SLC8A3	solute carrier family 8 member A3	1.92289	4.35675	0.376737
7760	ZNF213	zinc finger protein 213	1.92276	2.98814	0.452572
8541	PPFIA3	PTPRF interacting protein alpha 3	1.92215	3.47914	0.179974
645843	TMEM14EP	transmembrane protein 14E, pseudogene	1.9221	3.44091	0.375038
610	HCN2	hyperpolarization activated cyclic nucleotide gated potassium channel 2	1.92208	2.9885	0.375038
1407	CRY1	cryptochrome circadian clock 1	1.92208	2.7332	0.375038
2010	EMD	emerin	1.92208	2.7332	0.375038
9047	SH2D2A	SH2 domain containing 2A	1.92208	2.7332	0.375038
9170	LPAR2	lysophosphatidic acid receptor 2	1.92208	2.80124	0.375038
11046	SLC35D2	solute carrier family 35 member D2	1.92208	2.80129	0.375038
11262	SP140	SP140 nuclear body protein	1.92208	2.7332	0.375038
57558	USP35	ubiquitin specific peptidase 35	1.92208	2.80129	0.375038
79917	MAGIX	MAGI family member, X-linked	1.92208	3.10121	0.375038
133522	PPARGC1B	PPARG coactivator 1 beta	1.92208	2.7332	0.375038
285598	ARL10	ADP ribosylation factor like GTPase 10	1.92208	2.86624	0.375038
641977	SEPT7P2	septin 7 pseudogene 2	1.92208	2.7332	0.375038
3212	HOXB2	homeobox B2	1.92207	3.60574	0.375038
100191040	C2CD4D	C2 calcium-dependent domain containing 4D	1.92207	3.75382	0.375038
495	ATP4A	ATPase H+/K+ transporting alpha subunit	1.92206	3.44009	0.375038
1776	DNASE1L3	deoxyribonuclease I-like 3	1.92206	2.80083	0.375038
1839	HBEGF	heparin binding EGF like growth factor	1.92206	2.73273	0.375038
6900	CNTN2	contactin 2	1.92206	2.80072	0.375038
79369	B3GNT4	UDP-GlcNAc:betaGal beta-1,3-N-acetylglucosaminyltransferase 4	1.92206	3.20595	0.375038
92935	MARS2	methionyl-tRNA synthetase 2, mitochondrial	1.92206	2.73273	0.375038
116842	LEAP2	liver expressed antimicrobial peptide 2	1.92206	3.25563	0.375038
317719	KLHL10	kelch like family member 10	1.92206	2.98803	0.375038
333926	PPM1J	protein phosphatase, Mg2+/Mn2+ dependent 1J	1.92206	2.92816	0.375038
130	ADH6	alcohol dehydrogenase 6 (class V)	1.92205	3.64404	0.375038
8641	PCDHGB4	protocadherin gamma subfamily B, 4	1.92205	3.10208	0.375038
9708	PCDHGA8	protocadherin gamma subfamily A, 8	1.92205	3.10208	0.375038
26025	PCDHGA12	protocadherin gamma subfamily A, 12	1.92205	3.10208	0.375038
56097	PCDHGC5	protocadherin gamma subfamily C, 5	1.92205	3.15553	0.375038
56098	PCDHGC4	protocadherin gamma subfamily C, 4	1.92205	3.10208	0.375038
56099	PCDHGB7	protocadherin gamma subfamily B, 7	1.92205	3.10208	0.375038
56100	PCDHGB6	protocadherin gamma subfamily B, 6	1.92205	3.10208	0.375038
56102	PCDHGB3	protocadherin gamma subfamily B, 3	1.92205	3.10208	0.375038
56103	PCDHGB2	protocadherin gamma subfamily B, 2	1.92205	3.10208	0.375038
56104	PCDHGB1	protocadherin gamma subfamily B, 1	1.92205	3.10208	0.375038
56105	PCDHGA11	protocadherin gamma subfamily A, 11	1.92205	3.10208	0.375038
56106	PCDHGA10	protocadherin gamma subfamily A, 10	1.92205	3.10208	0.375038
56107	PCDHGA9	protocadherin gamma subfamily A, 9	1.92205	3.10208	0.375038
56108	PCDHGA7	protocadherin gamma subfamily A, 7	1.92205	3.10208	0.375038
56110	PCDHGA5	protocadherin gamma subfamily A, 5	1.92205	3.10208	0.375038
56111	PCDHGA4	protocadherin gamma subfamily A, 4	1.92205	3.10208	0.375038
56112	PCDHGA3	protocadherin gamma subfamily A, 3	1.92205	3.10208	0.375038
56113	PCDHGA2	protocadherin gamma subfamily A, 2	1.92205	3.10208	0.375038
56114	PCDHGA1	protocadherin gamma subfamily A, 1	1.92205	3.10208	0.375038
80311	KLHL15	kelch like family member 15	1.92205	2.80201	0.375038
8425	LTBP4	latent transforming growth factor beta binding protein 4	1.92203	3.10039	0.375038
83547	RILP	Rab interacting lysosomal protein	1.92203	3.04513	0.375038
5145	PDE6A	phosphodiesterase 6A	1.92203	3.64313	0.375038
8838	WISP3	WNT1 inducible signaling pathway protein 3	1.92203	2.86655	0.375038
25880	TMEM186	transmembrane protein 186	1.92203	2.73345	0.375038
92797	HELB	helicase (DNA) B	1.92203	2.73345	0.375038
116211	TM4SF19	transmembrane 4 L six family member 19	1.92203	3.20673	0.375038
220930	ZEB1-AS1	ZEB1 antisense RNA 1	1.92203	2.73345	0.375038
284023	LOC284023	uncharacterized LOC284023	1.92203	2.73345	0.375038
375189	PFN4	profilin family member 4	1.92203	2.80144	0.375038
100293516	ZNF587B	zinc finger protein 587B	1.92186	2.98791	0.376996
155185	AMZ1	archaelysin family metallopeptidase 1	1.92115	3.39621	0.385698
79825	EFCC1	EF-hand and coiled-coil domain containing 1	1.91647	3.04619	0.381242
199746	U2AF1L4	U2 small nuclear RNA auxiliary factor 1-like 4	1.91385	2.98875	0.384216
3576	CXCL8	C-X-C motif chemokine ligand 8	1.91369	2.98767	0.388259
149465	CFAP57	cilia and flagella associated protein 57	1.8939	3.20125	0.286056
285315	C3orf33	chromosome 3 open reading frame 33	1.88964	2.80025	0.452453
79922	MRM1	mitochondrial rRNA methyltransferase 1	1.88859	2.80036	0.457332
93058	COQ10A	coenzyme Q10A	1.8851	2.86666	0.41925
84693	MCEE	methylmalonyl-CoA epimerase	1.88301	2.98761	0.493849
100505658	LOC100505658	uncharacterized LOC100505658	1.88006	3.15464	0.425815
9651	PLCH2	phospholipase C eta 2	1.87394	3.78292	0.206699
90809	TMEM55B	transmembrane protein 55B	1.86572	3.20209	0.24365
23026	MYO16	myosin XVI	1.86079	3.09619	0.195187
90271	OLMALINC	oligodendrocyte maturation-associated long intergenic non-coding RNA	1.85916	3.74972	0.113464
638	BIK	BCL2-interacting killer	1.85538	3.25189	0.109931
388759	C1orf229	chromosome 1 open reading frame 229	1.8549	3.74835	0.180565
83475	DOHH	deoxyhypusine hydroxylase/monooxygenase	1.85472	3.0966	0.179747
64763	ZNF574	zinc finger protein 574	1.85469	3.09603	0.179747
6855	SYP	synaptophysin	1.85466	3.0968	0.179747
28971	AAMDC	adipogenesis associated, Mth938 domain containing	1.85466	3.29978	0.179747
90580	C19orf52	chromosome 19 open reading frame 52	1.85466	2.98391	0.179747
205717	USF3	upstream transcription factor family member 3	1.8542	3.3	0.184003
54762	GRAMD1C	GRAM domain containing 1C	1.85354	3.09797	0.184165
100616124	MIR4647	microRNA 4647	1.84924	3.30143	0.184088
1201	CLN3	ceroid-lipofuscinosis, neuronal 3	1.84701	3.14844	0.21282
64342	HS1BP3	HCLS1 binding protein 3	1.84435	3.03973	0.263048
116835	HSPA12B	heat shock protein family A (Hsp70) member 12B	1.84434	3.29937	0.203707
55702	CCDC94	coiled-coil domain containing 94	1.83881	3.34594	0.218976
23474	ETHE1	ethylmalonic encephalopathy 1	1.82768	3.29462	0.0923483
160851	DGKH	diacylglycerol kinase eta	1.82768	3.59478	0.0923483
221400	TDRD6	tudor domain containing 6	1.82767	3.74436	0.0923483
284412	LOC284412	uncharacterized LOC284412	1.81579	2.73298	0.463994
441263	DTX2P1-UPK3BP1-PMS2P11	DTX2P1-UPK3BP1-PMS2P11 readthrough, transcribed pseudogene	1.76814	2.98541	0.323128
129293	TRABD2A	TraB domain containing 2A	1.74215	3.19805	0.0765417
7122	CLDN5	claudin 5	1.73413	3.39305	0.318039
22996	TTC39A	tetratricopeptide repeat domain 39A	1.69975	3.93755	0.0768831
84267	C9orf64	chromosome 9 open reading frame 64	1.69969	3.42915	0.0514795
387338	NSUN4	NOP2/Sun RNA methyltransferase family member 4	1.69826	3.74098	0.0782355
2633	GBP1	guanylate binding protein 1	1.69488	2.98613	0.289705
3663	IRF5	interferon regulatory factor 5	1.68654	3.20231	0.381954
138724	C9orf131	chromosome 9 open reading frame 131	1.68588	3.90541	0.0959875
23378	RRP8	ribosomal RNA processing 8, methyltransferase, homolog (yeast)	1.68389	3.50631	0.0689565
5891	MOK	MOK protein kinase	1.67936	8.15551	0.0953384
5327	PLAT	plasminogen activator, tissue type	1.67936	3.70824	0.146069
123263	MTFMT	mitochondrial methionyl-tRNA formyltransferase	1.67936	3.34263	0.146069
138639	PTPDC1	protein tyrosine phosphatase domain containing 1	1.67932	3.147	0.146069
84451	KIAA1804	mixed lineage kinase 4	1.67709	3.29503	0.150812
6714	SRC	SRC proto-oncogene, non-receptor tyrosine kinase	1.66868	3.24803	0.165133
57458	TMCC3	transmembrane and coiled-coil domain family 3	1.65753	3.04312	0.341616
221785	ZSCAN25	zinc finger and SCAN domain containing 25	1.6483	3.04194	0.304061
729920	ISPD	isoprenoid synthase domain containing	1.64526	2.98577	0.3021
100861437	NARR	nine-amino acid residue-repeats	1.64506	2.98571	0.301561
9515	STXBP5L	syntaxin binding protein 5 like	1.64492	4.16781	0.116039
80210	ARMC9	armadillo repeat containing 9	1.64098	3.25288	0.311285
4234	METTL1	methyltransferase like 1	1.6408	3.09823	0.305743
29933	GPR132	G protein-coupled receptor 132	1.64008	2.98459	0.289122
84879	MFSD2A	major facilitator superfamily domain containing 2A	1.64008	2.98453	0.289122
84141	EVA1A	eva-1 homolog A, regulator of programmed cell death	1.64007	3.25352	0.289122
91775	NXPE3	neurexophilin and PC-esterase domain family member 3	1.64006	3.15023	0.289122
51728	POLR3K	polymerase (RNA) III subunit K	1.64005	3.78403	0.289122
200728	TMEM17	transmembrane protein 17	1.64005	3.39337	0.289122
388536	ZNF790	zinc finger protein 790	1.64003	2.92496	0.289122
100616158	MIR4505	microRNA 4505	1.64003	3.20276	0.289122
283446	MYO1H	myosin IH	1.6394	3.1507	0.289998
100287314	LINC00941	long intergenic non-protein coding RNA 941	1.63809	3.09649	0.301936
440894	LINC01123	long intergenic non-protein coding RNA 1123	1.63689	3.51321	0.106616
116729	PPP1R27	protein phosphatase 1 regulatory subunit 27	1.63669	4.00715	0.29226
388796	SNHG17	small nucleolar RNA host gene 17	1.63598	2.92378	0.347876
159371	SLC35G1	solute carrier family 35 member G1	1.62336	2.66369	0.672764
441307	HRAT92	heart tissue-associated transcript 92	1.62322	2.66369	0.672673
653333	FAM86B2	family with sequence similarity 86 member B2	1.62308	2.66369	0.672589
9037	SEMA5A	semaphorin 5A	1.62303	2.66369	0.672552
90784	LOC90784	uncharacterized LOC90784	1.62296	2.66369	0.672511
7565	ZNF17	zinc finger protein 17	1.61914	2.9245	0.323431
151354	FAM84A	family with sequence similarity 84 member A	1.61809	4.05374	0.0536113
1677	DFFB	DNA fragmentation factor subunit beta	1.61711	2.73495	0.668907
6490	PMEL	premelanosome protein	1.61662	3.43453	0.303425
285367	RPUSD3	RNA pseudouridylate synthase domain containing 3	1.61292	3.30142	0.323339
92400	RBM18	RNA binding motif protein 18	1.61147	3.83467	0.0825719
2811	GP1BA	glycoprotein Ib platelet alpha subunit	1.60946	4.24093	0.0841117
10962	MLLT11	myeloid/lymphoid or mixed-lineage leukemia; translocated to, 11	1.59226	3.47992	0.351453
81537	SGPP1	sphingosine-1-phosphate phosphatase 1	1.58604	3.34539	0.235634
100874207	ST3GAL6-AS1	ST3GAL6 antisense RNA 1	1.57734	4.19402	0.0669579
100129482	ZNF37BP	zinc finger protein 37B, pseudogene	1.57726	3.33763	0.0581563
389791	PTGES2-AS1	PTGES2 antisense RNA 1 (head to head)	1.57714	4.05905	0.0774886
54970	TTC12	tetratricopeptide repeat domain 12	1.57709	3.33757	0.0578826
127943	FCRLB	Fc receptor like B	1.5768	4.16807	0.0574246
155060	LOC155060	AI894139 pseudogene	1.5768	3.29202	0.0574246
256471	MFSD8	major facilitator superfamily domain containing 8	1.57677	3.38365	0.0574246
25981	DNAH1	dynein axonemal heavy chain 1	1.57672	3.55251	0.118552
51222	ZNF219	zinc finger protein 219	1.57672	3.84259	0.118552
150946	GAREM2	GRB2 associated regulator of MAPK1 subtype 2	1.56749	2.86768	0.654974
115811	IQCD	IQ motif containing D	1.56322	2.86887	0.696309
150365	MEI1	meiotic double-stranded break formation protein 1	1.55952	2.66441	0.673216
79814	AGMAT	agmatinase	1.55893	3.66506	0.124001
57159	TRIM54	tripartite motif containing 54	1.54767	3.48567	0.644678
80222	TARS2	threonyl-tRNA synthetase 2, mitochondrial (putative)	1.5444	3.14743	0.0874322
729877	TBC1D3H	TBC1 domain family member 3H	1.54161	3.30511	0.653587
4069	LYZ	lysozyme	1.53789	3.04687	0.64148
2841	GPR18	G protein-coupled receptor 18	1.53522	3.10207	0.631988
643664	SLC35G6	solute carrier family 35 member G6	1.53372	3.15574	0.626244
1794	DOCK2	dedicator of cytokinesis 2	1.53346	2.80263	0.625045
1880	GPR183	G protein-coupled receptor 183	1.53344	3.10277	0.625023
3162	HMOX1	heme oxygenase 1	1.53344	2.66322	0.625023
7066	THPO	thrombopoietin	1.53344	2.93018	0.625023
7773	ZNF230	zinc finger protein 230	1.53344	2.86764	0.625023
10361	NPM2	nucleophosmin/nucleoplasmin 2	1.53344	2.66322	0.625023
11279	KLF8	Kruppel-like factor 8	1.53344	2.66322	0.625023
27434	POLM	polymerase (DNA) mu	1.53344	2.66322	0.625023
29953	TRHDE	thyrotropin releasing hormone degrading enzyme	1.53344	2.66322	0.625023
79763	ISOC2	isochorismatase domain containing 2	1.53344	2.73453	0.625023
84270	CARD19	caspase recruitment domain family member 19	1.53344	2.66322	0.625023
90853	SPOCD1	SPOC domain containing 1	1.53344	2.66322	0.625023
344454	AOX2P	aldehyde oxidase 2 pseudogene	1.53344	2.66322	0.625023
574042	SNORA10	small nucleolar RNA, H/ACA box 10	1.53344	2.73459	0.625023
653390	RRN3P2	RRN3 homolog, RNA polymerase I transcription factor pseudogene 2	1.53344	2.80252	0.625023
728233	PI4KAP1	phosphatidylinositol 4-kinase alpha pseudogene 1	1.53344	2.66322	0.625023
100422737	LOC100422737	uncharacterized LOC100422737	1.53344	2.66322	0.625023
43	ACHE	acetylcholinesterase (Yt blood group)	1.53341	3.3054	0.625023
105	ADARB2	adenosine deaminase, RNA-specific, B2 (inactive)	1.53341	2.66275	0.625023
2535	FZD2	frizzled class receptor 2	1.53341	2.73402	0.625023
3553	IL1B	interleukin 1 beta	1.53341	2.86717	0.625023
5129	CDK18	cyclin-dependent kinase 18	1.53341	2.66275	0.625023
5871	MAP4K2	mitogen-activated protein kinase kinase kinase kinase 2	1.53341	2.66275	0.625023
6317	SERPINB3	serpin peptidase inhibitor, clade B (ovalbumin), member 3	1.53341	2.66275	0.625023
6663	SOX10	SRY-box 10	1.53341	2.73407	0.625023
8464	SUPT3H	SPT3 homolog, SAGA and STAGA complex component	1.53341	2.66275	0.625023
9880	ZBTB39	zinc finger and BTB domain containing 39	1.53341	2.66275	0.625023
22849	CPEB3	cytoplasmic polyadenylation element binding protein 3	1.53341	2.98921	0.625023
51174	TUBD1	tubulin delta 1	1.53341	3.10219	0.625023
135398	C6orf141	chromosome 6 open reading frame 141	1.53341	2.73407	0.625023
150383	CDPF1	cysteine rich, DPF motif domain containing 1	1.53341	2.73412	0.625023
254863	TMEM256	transmembrane protein 256	1.53341	2.66275	0.625023
259217	HSPA12A	heat shock protein family A (Hsp70) member 12A	1.53341	2.80216	0.625023
375513	GUSBP4	glucuronidase, beta pseudogene 4	1.53341	2.66275	0.625023
401265	KLHL31	kelch like family member 31	1.53341	2.86723	0.625023
728229	TMEM191B	transmembrane protein 191B	1.53341	2.73402	0.625023
3363	HTR7	5-hydroxytryptamine receptor 7	1.5334	2.73531	0.625023
10544	PROCR	protein C receptor	1.5334	2.73531	0.625023
57716	PRX	periaxin	1.5334	2.80341	0.625023
64094	SMOC2	SPARC related modular calcium binding 2	1.5334	2.9309	0.625023
83552	MFRP	membrane frizzled-related protein	1.5334	2.66394	0.625023
203102	ADAM32	ADAM metallopeptidase domain 32	1.5334	2.66394	0.625023
399753	NA	NA	1.5334	2.66394	0.625023
101410533	YTHDF3-AS1	YTHDF3 antisense RNA 1 (head to head)	1.5334	2.73521	0.625023
2568	GABRP	gamma-aminobutyric acid type A receptor pi subunit	1.53339	3.15523	0.625023
4744	NEFH	neurofilament, heavy polypeptide	1.53339	3.10178	0.625023
10335	MRVI1	murine retrovirus integration site 1 homolog	1.53339	2.80159	0.625023
10347	ABCA7	ATP binding cassette subfamily A member 7	1.53339	2.92902	0.625023
284443	ZNF493	zinc finger protein 493	1.53339	3.20666	0.625023
55083	KIF26B	kinesin family member 26B	1.53338	2.73474	0.625023
114792	KLHL32	kelch like family member 32	1.53338	2.73484	0.625023
121274	ZNF641	zinc finger protein 641	1.53338	2.66347	0.625023
144402	CPNE8	copine 8	1.53338	2.66347	0.625023
157869	SBSPON	somatomedin B and thrombospondin type 1 domain containing	1.53338	3.20763	0.625023
724027	MIR657	microRNA 657	1.53338	2.66347	0.625023
731424	MIR3945HG	MIR3945 host gene	1.53338	2.66347	0.625023
100289361	LOC100289361	uncharacterized LOC100289361	1.53338	2.66347	0.625023
100887750	MRPS31P5	mitochondrial ribosomal protein S31 pseudogene 5	1.53338	2.66347	0.625023
79755	ZNF750	zinc finger protein 750	1.53336	3.10244	0.625023
100507341	SMIM18	small integral membrane protein 18	1.53336	2.86759	0.625023
8324	FZD7	frizzled class receptor 7	1.53196	4.01163	0.627029
3903	LAIR1	leukocyte associated immunoglobulin like receptor 1	1.52965	3.15682	0.646211
29797	POM121L8P	POM121 transmembrane nucleoporin like 8, pseudogene	1.52903	3.91257	0.30442
6919	TCEA2	transcription elongation factor A2	1.52834	3.80516	0.16937
79966	SCD5	stearoyl-CoA desaturase 5	1.52693	2.80341	0.656399
255193	CSNK1G2-AS1	CSNK1G2 antisense RNA 1	1.52453	3.82289	0.633252
84706	GPT2	glutamic pyruvate transaminase (alanine aminotransferase) 2	1.52167	3.46858	0.0847954
2115	ETV1	ETS variant 1	1.51818	2.73355	0.651808
282969	FUOM	fucose mutarotase	1.51818	2.66228	0.651813
51478	HSD17B7	hydroxysteroid (17-beta) dehydrogenase 7	1.51815	2.66228	0.651878
55359	STYK1	serine/threonine/tyrosine kinase 1	1.51814	2.66228	0.651894
84276	NICN1	nicolin 1	1.51811	3.04631	0.651973
90353	CTU1	cytosolic thiouridylase subunit 1	1.51738	2.7336	0.653702
11185	INMT	indolethylamine N-methyltransferase	1.51584	3.35159	0.657581
4122	MAN2A2	mannosidase alpha class 2A member 2	1.51401	3.29722	0.22664
79883	PODNL1	podocan-like 1	1.51401	3.63594	0.22664
84517	ACTRT3	actin-related protein T3	1.51399	3.6729	0.22664
387254	SLC7A5P2	solute carrier family 7 member 5 pseudogene 2	1.51385	3.47569	0.229726
115207	KCTD12	potassium channel tetramerization domain containing 12	1.50924	4.02713	0.063643
386597	RNF144A-AS1	RNF144A antisense RNA 1	1.50898	4.3868	0.0548301
10459	MAD2L2	MAD2 mitotic arrest deficient-like 2 (yeast)	1.50819	2.80154	0.684165
4791	NFKB2	nuclear factor of kappa light polypeptide gene enhancer in B-cells 2	1.50603	3.62653	0.10525
64288	ZSCAN31	zinc finger and SCAN domain containing 31	1.50501	3.59649	0.258991
100506060	SMG1P7	SMG1 pseudogene 7	1.50379	4.00293	0.208393
26148	C10orf12	chromosome 10 open reading frame 12	1.50214	3.14735	0.243902
100302692	FTX	FTX transcript, XIST regulator (non-protein coding)	1.4963	4.477	0.110864
10597	TRAPPC2B	trafficking protein particle complex 2B	1.48102	2.663	0.652516
389641	LOC389641	uncharacterized LOC389641	1.47967	4.2932	0.0677112
406925	MIR135A1	microRNA 135a-1	1.47959	2.80237	0.653331
79085	SLC25A23	solute carrier family 25 member 23	1.47748	2.73432	0.654531
5364	PLXNB1	plexin B1	1.47446	3.54809	0.195735
10451	VAV3	vav guanine nucleotide exchange factor 3	1.47008	2.92647	0.378436
644974	ALG1L2	ALG1, chitobiosyldiphosphodolichol beta-mannosyltransferase-like 2	1.46556	3.97515	0.274659
6374	CXCL5	C-X-C motif chemokine ligand 5	1.46143	3.54369	0.0793937
84837	ARHGAP5-AS1	ARHGAP5 antisense RNA 1 (head to head)	1.4614	4.29091	0.0525561
83933	HDAC10	histone deacetylase 10	1.45996	4.02254	0.0716666
647121	EMBP1	embigin pseudogene 1	1.45953	4.02188	0.0581331
5635	PRPSAP1	phosphoribosyl pyrophosphate synthetase-associated protein 1	1.45318	3.58568	0.0886628
284184	C17orf89	chromosome 17 open reading frame 89	1.44234	3.33931	0.0574246
11142	PKIG	protein kinase (cAMP-dependent, catalytic) inhibitor gamma	1.44233	3.34064	0.0574246
399815	LOC399815	chromosome 10 open reading frame 88 pseudogene	1.44231	3.63194	0.0574246
729975	LINC01530	long intergenic non-protein coding RNA 1530	1.44231	3.97028	0.0574246
8237	USP11	ubiquitin specific peptidase 11	1.44223	3.33985	0.179658
10325	RRAGB	Ras related GTP binding B	1.44006	3.0444	0.429218
64376	IKZF5	IKAROS family zinc finger 5	1.43295	3.73153	0.0970916
339965	CCDC158	coiled-coil domain containing 158	1.43011	3.54609	0.0936715
63940	GPSM3	G-protein signaling modulator 3	1.4275	2.86748	0.685157
55806	HR	hair growth associated	1.42732	3.77613	0.218976
153918	ZC2HC1B	zinc finger C2HC-type containing 1B	1.4243	3.80177	0.0961588
261729	STEAP2	STEAP2 metalloreductase	1.42041	3.20491	0.359567
4294	MAP3K10	mitogen-activated protein kinase kinase kinase 10	1.41976	2.86491	0.357756
6497	SKI	SKI proto-oncogene	1.41864	2.98628	0.477859
23729	SHPK	sedoheptulokinase	1.41742	3.09833	0.52247
51090	PLLP	plasmolipin	1.41698	3.34974	0.503404
11097	NUPL2	nucleoporin like 2	1.41491	3.29483	0.19468
400999	FLJ42351	uncharacterized LOC400999	1.40558	3.20328	0.494785
388335	TMEM220	transmembrane protein 220	1.40114	3.93582	0.0554418
51665	ASB1	ankyrin repeat and SOCS box containing 1	1.3959	3.46912	0.143566
83636	C19orf12	chromosome 19 open reading frame 12	1.39578	3.6274	0.143803
100616376	MIR4492	microRNA 4492	1.39308	3.39464	0.475786
23408	SIRT5	sirtuin 5	1.39243	4.23518	0.115773
643641	ZNF862	zinc finger protein 862	1.39063	4.17877	0.464545
347148	QRFP	pyroglutamylated RFamide peptide	1.3882	2.98494	0.476394
91750	LIN52	lin-52 DREAM MuvB core complex component	1.38802	2.92517	0.472588
113230	LOC113230	uncharacterized protein LOC113230	1.38794	3.1007	0.454395
162461	TMEM92	transmembrane protein 92	1.38789	3.20443	0.453174
92359	CRB3	crumbs 3, cell polarity complex component	1.38787	2.86372	0.453174
5947	RBP1	retinol binding protein 1	1.38785	2.92564	0.453174
11019	LIAS	lipoic acid synthetase	1.38785	2.98546	0.453174
51700	CYB5R2	cytochrome b5 reductase 2	1.38785	3.34796	0.453174
127829	ARL8A	ADP ribosylation factor like GTPase 8A	1.38785	2.86326	0.453174
643008	SMIM5	small integral membrane protein 5	1.38785	3.60153	0.453174
729092	AGAP5	ArfGAP with GTPase domain, ankyrin repeat and PH domain 5	1.38785	2.98546	0.453174
7697	ZNF138	zinc finger protein 138	1.38784	2.86444	0.453174
120227	CYP2R1	cytochrome P450 family 2 subfamily R member 1	1.38784	2.86444	0.453174
55020	TTC38	tetratricopeptide repeat domain 38	1.38782	2.92625	0.453174
286128	ZFP41	ZFP41 zinc finger protein	1.38782	2.98623	0.453174
8808	IL1RL2	interleukin 1 receptor like 2	1.38781	2.86516	0.453174
379	ARL4D	ADP ribosylation factor like GTPase 4D	1.38779	2.86351	0.453174
80019	UBTD1	ubiquitin domain containing 1	1.38779	3.15197	0.453174
652966	SNORD10	small nucleolar RNA, C/D box 10	1.38779	2.86351	0.453174
7580	ZNF32	zinc finger protein 32	1.38778	2.92707	0.453174
55049	C19orf60	chromosome 19 open reading frame 60	1.38767	3.67058	0.30487
284186	TMEM105	transmembrane protein 105	1.3876	3.30177	0.45326
400578	KRT16P2	keratin 16 pseudogene 2	1.38652	3.385	0.281007
389941	C1QL3	complement component 1, q subcomponent-like 3	1.38526	3.20398	0.467156
642587	MIR205HG	MIR205 host gene	1.38323	3.46837	0.161585
53838	C11orf24	chromosome 11 open reading frame 24	1.38256	3.89243	0.102518
23067	SETD1B	SET domain containing 1B	1.38227	3.25403	0.484337
146760	RTN4RL1	reticulon 4 receptor-like 1	1.37955	2.928	0.395072
9657	IQCB1	IQ motif containing B1	1.37735	3.69741	0.153029
100526694	MSANTD3-TMEFF1	MSANTD3-TMEFF1 readthrough	1.37713	3.59275	0.229049
6242	RTKN	rhotekin	1.37643	3.80468	0.251677
10195	ALG3	ALG3, alpha-1,3- mannosyltransferase	1.3758	3.15234	0.524883
4007	PRICKLE3	prickle planar cell polarity protein 3	1.36967	3.25284	0.471006
56927	GPR108	G protein-coupled receptor 108	1.36722	3.47058	0.193939
2869	GRK5	G protein-coupled receptor kinase 5	1.36616	2.9246	0.586449
100506144	ZMYM6NB	ZMYM6 neighbor	1.36559	3.04491	0.507419
60386	SLC25A19	solute carrier family 25 member 19	1.36391	4.26602	0.0924585
57338	JPH3	junctophilin 3	1.36357	3.99097	0.063643
1521	CTSW	cathepsin W	1.36352	3.96418	0.0784475
122945	NOXRED1	NADP-dependent oxidoreductase domain containing 1	1.3635	3.58682	0.0784475
197342	EME2	essential meiotic structure-specific endonuclease subunit 2	1.36348	3.6985	0.115428
51293	CD320	CD320 molecule	1.36027	3.04321	0.503652
100500832	MIR3658	microRNA 3658	1.35766	2.86422	0.47833
90113	VWA5B2	von Willebrand factor A domain containing 5B2	1.3544	3.6761	0.298505
80336	PABPC1L	poly(A) binding protein, cytoplasmic 1-like	1.3489	4.10573	0.0536712
51205	ACP6	acid phosphatase 6, lysophosphatidic	1.33949	4.31363	0.0640098
10818	FRS2	fibroblast growth factor receptor substrate 2	1.33945	3.58415	0.151503
51195	RAPGEFL1	Rap guanine nucleotide exchange factor like 1	1.33669	3.29801	0.189664
9498	SLC4A8	solute carrier family 4 member 8	1.32725	3.29896	0.22664
165	AEBP1	AE binding protein 1	1.32723	3.29878	0.343824
55040	EPN3	epsin 3	1.32723	3.5592	0.343824
374900	ZNF568	zinc finger protein 568	1.32723	3.04019	0.343824
1296	COL8A2	collagen type VIII alpha 2	1.32721	3.51835	0.343824
5880	RAC2	ras-related C3 botulinum toxin substrate 2 (rho family, small GTP binding protein Rac2)	1.32721	3.03973	0.343824
29070	CCDC113	coiled-coil domain containing 113	1.32721	3.03973	0.343824
79154	DHRS11	dehydrogenase/reductase (SDR family) member 11	1.32721	3.14854	0.343824
100859930	HEIH	hepatocellular carcinoma up-regulated EZH2-associated long non-coding RNA	1.32721	4.12019	0.343824
50854	C6orf48	chromosome 6 open reading frame 48	1.3272	3.09633	0.343824
115708	TRMT61A	tRNA methyltransferase 61A	1.3272	3.09633	0.343824
137994	LETM2	leucine zipper and EF-hand containing transmembrane protein 2	1.3272	3.25109	0.343824
57600	FNIP2	folliculin interacting protein 2	1.32719	3.03926	0.343824
100422952	MIR4271	microRNA 4271	1.32719	3.4765	0.343824
56648	EIF5A2	eukaryotic translation initiation factor 5A2	1.32716	3.09529	0.343824
144363	LYRM5	LYR motif containing 5	1.32713	3.14939	0.343824
55160	ARHGEF10L	Rho guanine nucleotide exchange factor 10 like	1.32594	3.29657	0.193054
57232	ZNF630	zinc finger protein 630	1.32252	3.14931	0.358249
80345	ZSCAN16	zinc finger and SCAN domain containing 16	1.31859	3.34471	0.353335
92979	MARCH9	membrane associated ring-CH-type finger 9	1.30775	3.43016	0.104902
140710	SOGA1	suppressor of glucose, autophagy associated 1	1.30735	3.34185	0.106431
51301	GCNT4	glucosaminyl (N-acetyl) transferase 4, core 2	1.30698	2.86304	0.55411
64773	PCED1A	PC-esterase domain containing 1A	1.30481	3.62559	0.132827
54848	ARHGEF38	Rho guanine nucleotide exchange factor 38	1.30387	3.34144	0.108116
283358	B4GALNT3	beta-1,4-N-acetyl-galactosaminyltransferase 3	1.29967	3.09423	0.414768
6045	RNF2	ring finger protein 2	1.29851	3.24476	0.157332
26577	PCOLCE2	procollagen C-endopeptidase enhancer 2	1.29826	3.04208	0.343268
593	BCKDHA	branched chain keto acid dehydrogenase E1, alpha polypeptide	1.29398	3.29467	0.0923483
54707	GPN2	GPN-loop GTPase 2	1.29395	3.2471	0.179658
117854	TRIM6	tripartite motif containing 6	1.29395	3.19732	0.179658
134265	AFAP1L1	actin filament associated protein 1 like 1	1.29395	3.43151	0.179658
199720	GGN	gametogenetin	1.29393	3.90872	0.155608
50865	HEBP1	heme binding protein 1	1.29393	3.19686	0.26694
389247	LOC389247	uncharacterized LOC389247	1.29393	3.34164	0.26694
8220	DGCR14	DiGeorge syndrome critical region gene 14	1.28925	3.34071	0.275456
128229	TSACC	TSSK6 activating co-chaperone	1.27297	4.58629	0.143566
375295	LINC01116	long intergenic non-protein coding RNA 1116	1.2729	3.3373	0.210224
29099	COMMD9	COMM domain containing 9	1.27289	3.99854	0.143566
348808	NPHP3-AS1	NPHP3 antisense RNA 1	1.27284	3.93836	0.210224
653075	GOLGA8T	golgin A8 family member T	1.27261	3.94265	0.269011
377841	ENTPD8	ectonucleoside triphosphate diphosphohydrolase 8	1.27242	5.38508	0.213715
8717	TRADD	TNFRSF1A-associated via death domain	1.26617	3.14827	0.423332
8601	RGS20	regulator of G-protein signaling 20	1.2646	3.924	0.0712696
116447	TOP1MT	topoisomerase (DNA) I, mitochondrial	1.26315	3.62158	0.0674948
80264	ZNF430	zinc finger protein 430	1.26193	3.58324	0.066157
146923	RUNDC1	RUN domain containing 1	1.25844	3.80304	0.0963421
578	BAK1	BCL2 antagonist/killer 1	1.25842	3.54863	0.115428
2713	GK3P	glycerol kinase 3 pseudogene	1.25841	4.10795	0.0963421
23094	SIPA1L3	signal-induced proliferation-associated 1 like 3	1.25837	3.73658	0.16719
9317	PTER	phosphotriesterase related	1.25816	3.66096	0.0721111
1838	DTNB	dystrobrevin beta	1.24928	3.6193	0.200948
23078	VWA8	von Willebrand factor A domain containing 8	1.24847	3.66035	0.0542065
127700	OSCP1	organic solute carrier partner 1	1.24843	2.80047	0.590937
3860	KRT13	keratin 13	1.24782	3.6596	0.0525561
146802	SLC47A2	solute carrier family 47 member 2	1.24779	4.55804	0.0932525
652276	LOC652276	potassium channel tetramerization domain containing 5 pseudogene	1.247	4.29762	0.0519458
8675	STX16	syntaxin 16	1.24616	4.12762	0.0912985
100302182	MIR1279	microRNA 1279	1.24499	4.23305	0.127665
55150	C19orf73	chromosome 19 open reading frame 73	1.24018	4.22897	0.059553
5300	PIN1	peptidylprolyl cis/trans isomerase, NIMA-interacting 1	1.23864	3.73066	0.122927
126868	MAB21L3	mab-21-like 3 (C. elegans)	1.23776	4.08103	0.225939
51154	MRTO4	MRT4 homolog, ribosome maturation factor	1.22661	4.16767	0.065213
643382	TMEM253	transmembrane protein 253	1.22236	4.95001	0.0552636
91647	ATPAF2	ATP synthase mitochondrial F1 complex assembly factor 2	1.21795	3.34334	0.286372
55759	WDR12	WD repeat domain 12	1.20425	3.86227	0.0806788
7866	IFRD2	interferon-related developmental regulator 2	1.19953	4.2496	0.100051
285605	DTWD2	DTW domain containing 2	1.19145	3.24824	0.36669
64418	TMEM168	transmembrane protein 168	1.18756	3.46365	0.292119
256646	NUTM1	NUT midline carcinoma, family member 1	1.18712	3.10083	0.532427
414149	ACBD7	acyl-CoA binding domain containing 7	1.17	3.25218	0.430789
147040	KCTD11	potassium channel tetramerization domain containing 11	1.16865	2.92856	0.590937
65003	MRPL11	mitochondrial ribosomal protein L11	1.16416	3.82713	0.18647
51077	FCF1	FCF1 rRNA-processing protein	1.16368	4.03113	0.0837827
2282	FKBP1AP1	FK506 binding protein 1A pseudogene 1	1.16307	3.94219	0.338802
142684	RAB40A	RAB40A, member RAS oncogene family	1.15849	4.11815	0.327898
9274	BCL7C	B-cell CLL/lymphoma 7C	1.15815	4.15197	0.0574725
221504	ZBTB9	zinc finger and BTB domain containing 9	1.15806	3.04087	0.333639
22823	MTF2	metal response element binding transcription factor 2	1.15638	3.7614	0.0523338
51067	YARS2	tyrosyl-tRNA synthetase 2	1.15543	4.35111	0.109214
51251	NT5C3A	5'-nucleotidase, cytosolic IIIA	1.15439	3.62072	0.234295
148898	ZNF436-AS1	ZNF436 antisense RNA 1	1.15423	4.87359	0.0668971
100131211	NEMP2	nuclear envelope integral membrane protein 2	1.15353	4.35721	0.0640098
151009	LINC01106	long intergenic non-protein coding RNA 1106	1.15032	2.86619	0.551062
5055	SERPINB2	serpin peptidase inhibitor, clade B (ovalbumin), member 2	1.14989	3.54449	0.115428
8061	FOSL1	FOS like antigen 1	1.14988	3.96188	0.0784475
79772	MCTP1	multiple C2 and transmembrane domain containing 1	1.14988	3.90001	0.0784475
112849	L3HYPDH	L-3-hydroxyproline dehydratase (trans-)	1.14818	3.83714	0.161102
150274	HSCB	HscB mitochondrial iron-sulfur cluster co-chaperone	1.14733	3.47248	0.422016
158248	TTC16	tetratricopeptide repeat domain 16	1.14511	4.21725	0.0963421
55272	IMP3	IMP3, U3 small nucleolar ribonucleoprotein	1.14504	3.66415	0.238013
7957	EPM2A	epilepsy, progressive myoclonus type 2A, Lafora disease (laforin)	1.14469	3.7735	0.173348
90799	CEP95	centrosomal protein 95kDa	1.14401	4.6759	0.0542796
64419	MTMR14	myotubularin related protein 14	1.14383	3.14429	0.287429
11025	LILRB3	leukocyte immunoglobulin like receptor B3	1.14361	4.58122	0.0726245
2900	GRIK4	glutamate ionotropic receptor kainate type subunit 4	1.14188	3.29546	0.158149
10579	TACC2	transforming acidic coiled-coil containing protein 2	1.14154	3.62894	0.208906
1775	DNASE1L2	deoxyribonuclease I-like 2	1.13873	4.29622	0.212253
64112	MOAP1	modulator of apoptosis 1	1.13845	3.2912	0.179658
127544	RNF19B	ring finger protein 19B	1.13845	3.2912	0.179658
728932	NA	NA	1.13842	3.2919	0.301868
9590	AKAP12	A-kinase anchoring protein 12	1.13839	3.29261	0.301868
119437	CTAGE7P	CTAGE family member 7, pseudogene	1.13739	3.87303	0.199375
339448	C1orf174	chromosome 1 open reading frame 174	1.13665	3.29666	0.306265
9296	ATP6V1F	ATPase H+ transporting V1 subunit F	1.13286	3.14639	0.274616
5002	SLC22A18	solute carrier family 22 member 18	1.13195	4.45905	0.0733235
219972	MPEG1	macrophage expressed 1	1.13134	3.80511	0.267547
134266	GRPEL2	GrpE like 2, mitochondrial	1.13085	3.91756	0.191189
170393	C10orf91	chromosome 10 open reading frame 91	1.13058	4.23815	0.218546
6103	RPGR	retinitis pigmentosa GTPase regulator	1.12862	3.19743	0.387783
8034	SLC25A16	solute carrier family 25 member 16	1.12862	3.14593	0.387783
25825	BACE2	beta-site APP-cleaving enzyme 2	1.12862	3.47425	0.387783
25796	PGLS	6-phosphogluconolactonase	1.12859	3.43248	0.387783
1802	DPH2	DPH2 homolog	1.12856	3.29573	0.387783
147011	PROCA1	protein interacting with cyclin A1	1.12854	3.34199	0.387783
5174	PDZK1	PDZ domain containing 1	1.12853	4.59113	0.387783
9712	USP6NL	USP6 N-terminal like	1.12758	4.26468	0.119144
64838	FNDC4	fibronectin type III domain containing 4	1.12755	3.145	0.394904
11005	SPINK5	serine peptidase inhibitor, Kazal type 5	1.12754	3.145	0.394994
158228	FAM201A	family with sequence similarity 201 member A	1.12686	4.26704	0.234256
56997	ADCK3	aarF domain containing kinase 3	1.12311	3.83891	0.26981
11067	C10orf10	chromosome 10 open reading frame 10	1.12304	2.86512	0.710859
56649	TMPRSS4	transmembrane protease, serine 4	1.11517	2.8	0.706167
9	NAT1	N-acetyltransferase 1 (arylamine N-acetyltransferase)	1.11501	2.8	0.706073
22877	MLXIP	MLX interacting protein	1.1144	3.04229	0.525718
4277	MICB	MHC class I polypeptide-related sequence B	1.11375	2.98402	0.509647
2953	GSTT2	glutathione S-transferase theta 2 (gene/pseudogene)	1.11374	2.98402	0.509631
100532724	NPHP3-ACAD11	NPHP3-ACAD11 readthrough (NMD candidate)	1.11356	3.09526	0.291497
388325	SCIMP	SLP adaptor and CSK interacting membrane protein	1.11263	3.51915	0.289122
441150	C6orf226	chromosome 6 open reading frame 226	1.11262	3.3001	0.507872
100049076	GUSBP9	glucuronidase, beta pseudogene 9	1.11261	3.03983	0.289122
9399	STOML1	stomatin like 1	1.1126	3.14976	0.507872
10437	IFI30	interferon, gamma-inducible protein 30	1.1126	2.98355	0.507872
84245	MRI1	methylthioribose-1-phosphate isomerase 1	1.1126	3.09648	0.507872
64839	FBXL17	F-box and leucine-rich repeat protein 17	1.11259	3.30055	0.507872
1346	COX7A1	cytochrome c oxidase subunit 7A1	1.11258	3.59939	0.507872
11149	BVES	blood vessel epicardial substance	1.11258	3.04054	0.507872
26996	GPR160	G protein-coupled receptor 160	1.11258	3.39111	0.507872
54596	L1TD1	LINE-1 type transposase domain containing 1	1.11258	3.29901	0.507872
286262	TPRN	taperin	1.11258	3.20096	0.507872
1594	CYP27B1	cytochrome P450 family 27 subfamily B member 1	1.11257	3.30036	0.507872
9136	RRP9	ribosomal RNA processing 9, small subunit (SSU) processome component, homolog (yeast)	1.11257	3.04172	0.507872
100507135	SPG20-AS1	SPG20 antisense RNA 1	1.11257	3.43648	0.507872
26266	SLC13A4	solute carrier family 13 member 4	1.11256	3.7442	0.462686
64093	SMOC1	SPARC related modular calcium binding 1	1.11256	3.48049	0.507872
128308	MRPL55	mitochondrial ribosomal protein L55	1.11255	3.04125	0.507872
157695	TDRP	testis development related protein	1.11255	3.09668	0.507872
89978	DPH6	diphthamine biosynthesis 6	1.11254	3.20301	0.507872
2259	FGF14	fibroblast growth factor 14	1.11145	4.7477	0.292456
6095	RORA	RAR related orphan receptor A	1.10976	4.00632	0.510682
441518	FAM127C	family with sequence similarity 127 member C	1.10802	2.98685	0.712401
155400	NSUN5P1	NOP2/Sun RNA methyltransferase family member 5 pseudogene 1	1.10643	3.52031	0.517924
79140	CCDC28B	coiled-coil domain containing 28B	1.10465	3.34512	0.525597
1102	RCBTB2	RCC1 and BTB domain containing protein 2	1.10333	2.98644	0.742548
1909	EDNRA	endothelin receptor type A	1.10331	3.03901	0.460088
8690	JRKL	JRK-like	1.10331	3.03895	0.460088
401331	RASA4CP	RAS p21 protein activator 4C, pseudogene	1.10314	4.0107	0.0776729
23476	BRD4	bromodomain containing 4	1.10288	3.62655	0.345527
79805	VASH2	vasohibin 2	1.10218	3.43595	0.548368
27232	GNMT	glycine N-methyltransferase	1.09919	3.30248	0.733251
771	CA12	carbonic anhydrase XII	1.09898	3.77567	0.445435
79800	CARF	calcium responsive transcription factor	1.0986	3.43256	0.441443
80758	PRR7	proline rich 7 (synaptic)	1.09595	3.81705	0.535845
83985	SPNS1	spinster homolog 1 (Drosophila)	1.09299	3.04201	0.52545
140678	MLLT10P1	myeloid/lymphoid or mixed-lineage leukemia; translocated to, 10 pseudogene 1	1.09112	2.92815	0.699748
10566	AKAP3	A-kinase anchoring protein 3	1.0902	2.92811	0.698447
389668	XKR9	XK related 9	1.08608	3.91068	0.497802
5716	PSMD10	proteasome 26S subunit, non-ATPase 10	1.08589	3.79724	0.10932
5819	NECTIN2	nectin cell adhesion molecule 2	1.08551	4.1531	0.098889
84065	TMEM222	transmembrane protein 222	1.08404	2.80072	0.690143
90576	ZNF799	zinc finger protein 799	1.08401	2.80072	0.690101
140771	SMCR5	Smith-Magenis syndrome chromosome region, candidate 5 (non-protein coding)	1.08366	4.28332	0.689654
55201	MAP1S	microtubule associated protein 1S	1.08202	2.98741	0.69674
8372	HYAL3	hyaluronoglucosaminidase 3	1.08201	3.25507	0.687528
49856	WRAP73	WD repeat containing, antisense to TP73	1.08201	2.9275	0.687528
8424	BBOX1	gamma-butyrobetaine hydroxylase 1	1.08199	2.86465	0.687528
11043	MID2	midline 2	1.08199	3.15306	0.687528
54836	BSPRY	B-box and SPRY domain containing	1.08199	3.25445	0.687528
79609	VCPKMT	valosin containing protein lysine methyltransferase	1.08199	2.79954	0.687528
143279	HECTD2	HECT domain E3 ubiquitin protein ligase 2	1.08199	2.79954	0.687528
200958	MUC20	mucin 20, cell surface associated	1.08199	2.79954	0.687528
677775	SCARNA5	small Cajal body-specific RNA 5	1.08199	2.79954	0.687528
730102	LOC730102	quinone oxidoreductase-like protein 2 pseudogene	1.08199	2.79954	0.687528
100289230	LOC100289230	uncharacterized LOC100289230	1.08199	3.04441	0.687528
2123	EVI2A	ecotropic viral integration site 2A	1.08197	3.25404	0.687528
9843	HEPH	hephaestin	1.08197	2.79907	0.687528
10089	KCNK7	potassium two pore domain channel subfamily K member 7	1.08197	2.98633	0.687528
79879	CCDC134	coiled-coil domain containing 134	1.08197	2.79907	0.687528
154215	NKAIN2	Na+/K+ transporting ATPase interacting 2	1.08197	2.86412	0.687528
272	AMPD3	adenosine monophosphate deaminase 3	1.08196	3.04502	0.687528
5578	PRKCA	protein kinase C alpha	1.08196	2.86526	0.687528
10534	SSSCA1	Sjogren syndrome/scleroderma autoantigen 1	1.08196	2.86537	0.687528
56101	PCDHGB5	protocadherin gamma subfamily B, 5	1.08196	3.15377	0.687528
114987	WDR31	WD repeat domain 31	1.08196	2.80025	0.687528
400581	GRAPL	GRB2-related adaptor protein-like	1.08196	2.80025	0.687528
541578	CXorf40B	chromosome X open reading frame 40B	1.08196	2.80025	0.687528
654434	SNHG20	small nucleolar RNA host gene 20	1.08196	2.86531	0.687528
3756	KCNH1	potassium voltage-gated channel subfamily H member 1	1.08194	3.04449	0.687528
3787	KCNS1	potassium voltage-gated channel modifier subfamily S member 1	1.08194	3.09981	0.687528
7695	ZNF136	zinc finger protein 136	1.08194	2.79979	0.687528
122416	ANKRD9	ankyrin repeat domain 9	1.08194	2.79979	0.687528
285782	CAGE1	cancer antigen 1	1.08194	2.92717	0.687528
646278	PDCD6IPP2	PDCD6IP pseudogene 2	1.08194	2.79979	0.687528
677806	SNORA20	small nucleolar RNA, H/ACA box 20	1.08194	2.79979	0.687528
100131814	LINC00271	long intergenic non-protein coding RNA 271	1.08194	2.86479	0.687528
100132352	FRG1HP	FSHD region gene 1 family member H, pseudogene	1.08194	3.85389	0.687528
2187	FANCB	Fanconi anemia complementation group B	1.08193	2.80097	0.687528
2845	GPR22	G protein-coupled receptor 22	1.08193	3.15444	0.687528
3049	HBQ1	hemoglobin subunit theta 1	1.08193	2.9284	0.687528
7425	VGF	VGF nerve growth factor inducible	1.08193	3.30387	0.687528
56109	PCDHGA6	protocadherin gamma subfamily A, 6	1.08193	3.15448	0.687528
401431	ATP6V0E2-AS1	ATP6V0E2 antisense RNA 1	1.08191	3.15403	0.687528
6935	ZEB1	zinc finger E-box binding homeobox 1	1.0811	4.20801	0.258867
1687	DFNA5	deafness, autosomal dominant 5	1.07933	3.25597	0.689988
100288077	WTAPP1	Wilms tumor 1 associated protein pseudogene 1	1.07789	4.1524	0.692897
8550	MAPKAPK5	mitogen-activated protein kinase-activated protein kinase 5	1.07787	3.61814	0.239497
79671	NLRX1	NLR family member X1	1.07697	2.98642	0.690761
93099	DMKN	dermokine	1.07507	4.09066	0.121055
23413	NCS1	neuronal calcium sensor 1	1.07503	3.72557	0.0756324
10244	RABEPK	Rab9 effector protein with kelch motifs	1.07497	3.72695	0.0756324
23086	EXPH5	exophilin 5	1.07497	3.89372	0.0756324
118429	ANTXR2	anthrax toxin receptor 2	1.07494	3.76255	0.0756324
125476	INO80C	INO80 complex subunit C	1.07138	3.09626	0.553659
7023	TFAP4	transcription factor AP-4 (activating enhancer binding protein 4)	1.07136	2.86644	0.715647
5275	SERPINB13	serpin peptidase inhibitor, clade B (ovalbumin), member 13	1.07126	2.80144	0.715868
54962	TIPIN	TIMELESS interacting protein	1.06786	3.34183	0.499847
100129480	MKRN2OS	MKRN2 opposite strand	1.06502	3.39504	0.711454
5321	PLA2G4A	phospholipase A2 group IVA	1.06406	3.19562	0.577344
7710	ZNF154	zinc finger protein 154	1.06351	3.48247	0.697693
653677	SEC1P	secretory blood group 1, pseudogene	1.06296	4.57709	0.694887
5553	PRG2	proteoglycan 2, bone marrow (natural killer cell activator, eosinophil granule major basic protein)	1.06239	3.54608	0.139824
11135	CDC42EP1	CDC42 effector protein 1	1.06183	3.65718	0.0932525
115201	ATG4A	autophagy related 4A cysteine peptidase	1.06174	3.62183	0.151738
147184	TMEM99	transmembrane protein 99	1.06008	4.33384	0.110708
93349	SP140L	SP140 nuclear body protein like	1.06003	3.50558	0.136259
121457	IKBIP	IKBKB interacting protein	1.05989	3.79281	0.240719
51651	PTRH2	peptidyl-tRNA hydrolase 2	1.05795	4.12792	0.291237
100130933	SMIM6	small integral membrane protein 6	1.05503	3.43843	0.706282
692099	FAM86DP	family with sequence similarity 86, member D, pseudogene	1.05443	3.15031	0.548957
256691	MAMDC2	MAM domain containing 2	1.05315	3.76746	0.191952
9694	EMC2	ER membrane protein complex subunit 2	1.05091	4.23544	0.076971
8692	HYAL2	hyaluronoglucosaminidase 2	1.0503	3.86232	0.197839
55929	DMAP1	DNA methyltransferase 1 associated protein 1	1.04529	3.99165	0.187756
57798	GATAD1	GATA zinc finger domain containing 1	1.04486	3.62461	0.115428
401980	NA	NA	1.04481	3.96207	0.16719
57794	SUGP1	SURP and G-patch domain containing 1	1.04477	3.54761	0.189388
5818	NECTIN1	nectin cell adhesion molecule 1	1.04228	4.17128	0.0745164
118491	CFAP70	cilia and flagella associated protein 70	1.03984	4.62372	0.113122
340654	LIPM	lipase family member M	1.03894	6.37747	0.0614681
64167	ERAP2	endoplasmic reticulum aminopeptidase 2	1.03752	2.73593	1
23016	EXOSC7	exosome component 7	1.03397	4.04099	0.205917
55501	CHST12	carbohydrate (chondroitin 4) sulfotransferase 12	1.03305	2.86432	0.723961
27254	CSDC2	cold shock domain containing C2	1.03233	2.66462	1
94086	HSPB9	heat shock protein family B (small) member 9	1.03128	2.86443	0.725484
84514	GHDC	GH3 domain containing	1.03089	2.66456	1
55647	RAB20	RAB20, member RAS oncogene family	1.0287	2.58963	1
55146	ZDHHC4	zinc finger DHHC-type containing 4	1.02866	2.58963	1
55137	FIGN	fidgetin	1.02861	2.58963	1
5387	PMS2P3	PMS1 homolog 2, mismatch repair system component pseudogene 3	1.02856	2.58963	1
56935	SMCO4	single-pass membrane protein with coiled-coil domains 4	1.02854	2.58963	1
404203	SPINK6	serine peptidase inhibitor, Kazal type 6	1.02851	2.58963	1
3624	INHBA	inhibin beta A	1.02846	2.58963	1
126133	ALDH16A1	aldehyde dehydrogenase 16 family member A1	1.0284	4.70319	0.0778422
64493	LINC00235	long intergenic non-protein coding RNA 235	1.02837	2.58963	1
677824	SNORA17B	small nucleolar RNA, H/ACA box 17B	1.02834	2.58963	1
6928	HNF1B	HNF1 homeobox B	1.0283	2.58963	1
883	CCBL1	cysteine conjugate-beta lyase, cytoplasmic	1.02826	2.58963	1
403313	PLPP6	phospholipid phosphatase 6	1.02825	4.29091	0.288154
246269	LACE1	lactation elevated 1	1.02821	2.58963	1
138649	ANKRD19P	ankyrin repeat domain 19, pseudogene	1.02736	4.86217	0.083328
26206	SPAG8	sperm associated antigen 8	1.02507	5.21373	0.070631
7389	UROD	uroporphyrinogen decarboxylase	1.02492	3.37977	0.250307
342372	PKD1L3	polycystin 1 like 3, transient receptor potential channel interacting	1.02464	4.52562	0.0708863
643314	KIAA0754	KIAA0754	1.02458	4.09555	0.0708863
26579	MYEOV	myeloma overexpressed	1.02456	4.94562	0.0708863
121536	AEBP2	AE binding protein 2	1.02452	4.09584	0.0708863
389831	LOC389831	uncharacterized LOC389831	1.02451	3.88768	0.0708863
162417	NAGS	N-acetylglutamate synthase	1.02447	4.20314	0.110355
149951	COMMD7	COMM domain containing 7	1.02209	3.42422	0.210224
79095	C9orf16	chromosome 9 open reading frame 16	1.02207	3.84112	0.238013
284029	LINC00324	long intergenic non-protein coding RNA 324	1.01967	2.80356	1
9925	ZBTB5	zinc finger and BTB domain containing 5	1.01967	5.19242	0.0554133
100506134	TTC21B-AS1	TTC21B antisense RNA 1	1.01937	3.04821	1
100616139	MIR4741	microRNA 4741	1.01903	2.80351	1
285740	PHACTR2-AS1	PHACTR2 antisense RNA 1	1.01903	2.8035	1
79754	ASB13	ankyrin repeat and SOCS box containing 13	1.01857	3.24709	0.442567
79038	ZFYVE21	zinc finger FYVE-type containing 21	1.01732	3.95261	0.123552
26783	SNORA65	small nucleolar RNA, H/ACA box 65	1.01678	2.8034	1
57473	ZNF512B	zinc finger protein 512B	1.01663	3.98549	0.120494
10139	ARFRP1	ADP ribosylation factor related protein 1	1.01599	4.8209	0.0605342
284440	LINC00663	long intergenic non-protein coding RNA 663	1.01308	2.99064	1
401494	HACD4	3-hydroxyacyl-CoA dehydratase 4	1.01011	2.73671	1
100270746	LOC100270746	uncharacterized LOC100270746	1.00987	3.04951	1
440253	WHAMMP2	WAS protein homolog associated with actin, golgi membranes and microtubules pseudogene 2	1.00961	2.80459	1
84269	CHCHD5	coiled-coil-helix-coiled-coil-helix domain containing 5	1.00931	3.66982	0.409741
84905	ZNF341	zinc finger protein 341	1.00897	2.99061	1
283807	FBXL22	F-box and leucine-rich repeat protein 22	1.00856	4.81559	0.0872912
6809	STX3	syntaxin 3	1.00848	3.98404	0.0872912
9609	RAB36	RAB36, member RAS oncogene family	1.00605	2.73665	1
653160	LOC653160	uncharacterized LOC653160	1.00605	2.73665	1
140691	TRIM69	tripartite motif containing 69	1.00539	2.66534	1
9148	NEURL1	neuralized E3 ubiquitin protein ligase 1	1.00531	2.86975	1
55	ACPP	acid phosphatase, prostate	1.00525	2.66528	1
728780	ANKDD1B	ankyrin repeat and death domain containing 1B	1.00523	2.66528	1
347732	CATSPER3	cation channel sperm associated 3	1.00497	3.35438	1
100126351	MIR939	microRNA 939	1.00465	2.66523	1
169044	COL22A1	collagen type XXII alpha 1	1.00433	2.59035	1
374875	HSD11B1L	hydroxysteroid (11-beta) dehydrogenase 1-like	1.00432	2.59035	1
90637	ZFAND2A	zinc finger AN1-type containing 2A	1.00431	2.59035	1
26127	FGFR1OP2	FGFR1 oncogene partner 2	1.00378	4.9342	0.0674001
25911	DPCD	deleted in primary ciliary dyskinesia homolog (mouse)	1.00139	3.55045	0.364342
9696	CROCC	ciliary rootlet coiled-coil, rootletin	0.999845	2.86892	1
202781	PAXIP1-AS1	PAXIP1 antisense RNA 1 (head to head)	0.999845	2.86897	1
341392	ACSM4	acyl-CoA synthetase medium-chain family member 4	0.999845	3.25904	1
100616258	MIR4516	microRNA 4516	0.999845	2.86893	1
107	ADCY1	adenylate cyclase 1 (brain)	0.999823	2.66415	1
727	C5	complement component 5	0.999823	2.58916	1
2116	ETV2	ETS variant 2	0.999823	2.86856	1
2921	CXCL3	C-X-C motif chemokine ligand 3	0.999823	2.66415	1
3172	HNF4A	hepatocyte nuclear factor 4 alpha	0.999823	2.58916	1
4064	CD180	CD180 molecule	0.999823	2.58916	1
5016	OVGP1	oviductal glycoprotein 1	0.999823	2.58916	1
5600	MAPK11	mitogen-activated protein kinase 11	0.999823	2.66409	1
8818	DPM2	dolichyl-phosphate mannosyltransferase polypeptide 2, regulatory subunit	0.999823	2.58916	1
9068	ANGPTL1	angiopoietin like 1	0.999823	2.93105	1
9283	GPR37L1	G protein-coupled receptor 37 like 1	0.999823	2.66409	1
9429	ABCG2	ATP binding cassette subfamily G member 2 (Junior blood group)	0.999823	2.58916	1
9507	ADAMTS4	ADAM metallopeptidase with thrombospondin type 1 motif 4	0.999823	2.80351	1
10612	TRIM3	tripartite motif containing 3	0.999823	2.58916	1
10966	RAB40B	RAB40B, member RAS oncogene family	0.999823	2.99065	1
11144	DMC1	DNA meiotic recombinase 1	0.999823	2.66409	1
27006	FGF22	fibroblast growth factor 22	0.999823	2.80345	1
27090	ST6GALNAC4	ST6 (alpha-N-acetyl-neuraminyl-2,3-beta-galactosyl-1,3)-N-acetylgalactosaminide alpha-2,6-sialyltransferase 4	0.999823	2.58916	1
54956	PARP16	poly(ADP-ribose) polymerase family member 16	0.999823	2.58916	1
54995	OXSM	3-oxoacyl-ACP synthase, mitochondrial	0.999823	2.58916	1
55113	XKR8	XK related 8	0.999823	2.58916	1
55315	SLC29A3	solute carrier family 29 member 3	0.999823	2.58916	1
55897	MESP1	mesoderm posterior bHLH transcription factor 1	0.999823	2.66415	1
64080	RBKS	ribokinase	0.999823	2.73541	1
64772	ENGASE	endo-beta-N-acetylglucosaminidase	0.999823	2.73541	1
79187	FSD1	fibronectin type III and SPRY domain containing 1	0.999823	2.58916	1
80235	PIGZ	phosphatidylinositol glycan anchor biosynthesis class Z	0.999823	3.04822	1
81615	TMEM163	transmembrane protein 163	0.999823	2.66409	1
83639	TEX101	testis expressed 101	0.999823	2.66415	1
84084	RAB6C	RAB6C, member RAS oncogene family	0.999823	2.58916	1
84984	CEP19	centrosomal protein 19kDa	0.999823	2.58916	1
92335	STRADA	STE20-related kinase adaptor alpha	0.999823	2.66404	1
119016	AGAP4	ArfGAP with GTPase domain, ankyrin repeat and PH domain 4	0.999823	2.66404	1
130827	TMEM182	transmembrane protein 182	0.999823	2.58916	1
146705	ENTHD2	ENTH domain containing 2	0.999823	2.66415	1
152330	CNTN4	contactin 4	0.999823	2.86846	1
159989	CCDC67	coiled-coil domain containing 67	0.999823	2.58916	1
255411	LINC00935	long intergenic non-protein coding RNA 935	0.999823	2.73541	1
400073	C12orf76	chromosome 12 open reading frame 76	0.999823	2.66415	1
401115	C4orf48	chromosome 4 open reading frame 48	0.999823	2.80339	1
414189	AGAP6	ArfGAP with GTPase domain, ankyrin repeat and PH domain 6	0.999823	2.73535	1
653268	AGAP7P	ArfGAP with GTPase domain, ankyrin repeat and PH domain 7, pseudogene	0.999823	2.73535	1
677838	SNORA61	small nucleolar RNA, H/ACA box 61	0.999823	2.66415	1
100506930	LINC00665	long intergenic non-protein coding RNA 665	0.999823	2.58916	1
100874027	TPRG1-AS2	TPRG1 antisense RNA 2	0.999823	2.86862	1
101055625	OVCH1-AS1	OVCH1 antisense RNA 1	0.999823	2.58916	1
26999	CYFIP2	cytoplasmic FMR1 interacting protein 2	0.999815	3.04946	1
158401	C9orf84	chromosome 9 open reading frame 84	0.999815	2.80453	1
100129396	FAM106CP	family with sequence similarity 106 member C, pseudogene	0.999815	2.80481	1
100874261	LINC00854	long intergenic non-protein coding RNA 854	0.999815	2.80458	1
57731	SPTBN4	spectrin beta, non-erythrocytic 4	0.999801	2.73489	1
60529	ALX4	ALX homeobox 4	0.999801	2.86816	1
79823	CAMKMT	calmodulin-lysine N-methyltransferase	0.999801	2.80304	1
84152	PPP1R1B	protein phosphatase 1 regulatory inhibitor subunit 1B	0.999801	3.15635	1
401039	FLJ43879	FLJ43879 protein	0.999801	2.80298	1
729683	LOC729683	uncharacterized LOC729683	0.999801	2.99013	1
100130958	SYCE1L	synaptonemal complex central element protein 1-like	0.999801	2.99018	1
100271715	ARHGEF33	Rho guanine nucleotide exchange factor 33	0.999801	2.80298	1
19	ABCA1	ATP binding cassette subfamily A member 1	0.999793	2.58988	1
540	ATP7B	ATPase copper transporting beta	0.999793	2.58988	1
3965	LGALS9	lectin, galactoside-binding, soluble, 9	0.999793	2.58988	1
5544	PRB3	proline-rich protein BstNI subfamily 3	0.999793	2.73607	1
9582	APOBEC3B	apolipoprotein B mRNA editing enzyme catalytic subunit 3B	0.999793	2.58988	1
9839	ZEB2	zinc finger E-box binding homeobox 2	0.999793	2.58988	1
11159	RABL2A	RAB, member of RAS oncogene family-like 2A	0.999793	2.58988	1
26287	ANKRD2	ankyrin repeat domain 2	0.999793	2.73613	1
50855	PARD6A	par-6 family cell polarity regulator alpha	0.999793	2.66487	1
51555	PEX5L	peroxisomal biogenesis factor 5-like	0.999793	3.44343	1
54093	SETD4	SET domain containing 4	0.999793	2.66487	1
57459	GATAD2B	GATA zinc finger domain containing 2B	0.999793	2.58988	1
79652	TMEM204	transmembrane protein 204	0.999793	2.9916	1
89887	ZNF628	zinc finger protein 628	0.999793	2.93166	1
284739	LINC00176	long intergenic non-protein coding RNA 176	0.999793	2.86939	1
389538	MGC72080	MGC72080 pseudogene	0.999793	2.58988	1
643853	TMPPE	transmembrane protein with metallophosphoesterase domain	0.999793	2.66487	1
728262	FAM157A	family with sequence similarity 157 member A	0.999793	3.98378	1
729522	AACSP1	acetoacetyl-CoA synthetase pseudogene 1	0.999793	2.73618	1
100750325	RCAN3AS	RCAN3 antisense	0.999793	2.73613	1
100874392	ANKRD20A12P	ankyrin repeat domain 20 family member A12, pseudogene	0.999793	3.04887	1
3384	ICAM2	intercellular adhesion molecule 2	0.999771	2.8037	1
7008	TEF	thyrotrophic embryonic factor	0.999771	2.80387	1
30845	EHD3	EH domain containing 3	0.999771	3.44301	1
55567	DNAH3	dynein axonemal heavy chain 3	0.999771	2.80387	1
56548	CHST7	carbohydrate (N-acetylglucosamine 6-O) sulfotransferase 7	0.999771	3.20888	1
56853	CELF4	CUGBP, Elav-like family member 4	0.999771	2.86892	1
158787	RIBC1	RIB43A domain with coiled-coils 1	0.999771	3.04852	1
221143	EEF1AKMT1	eukaryotic translation elongation factor 1 alpha lysine methyltransferase 1	0.999771	2.80376	1
388939	C2orf71	chromosome 2 open reading frame 71	0.999771	3.39869	1
649446	DLGAP1-AS1	DLGAP1 antisense RNA 1	0.999771	2.8037	1
100874185	FRMD6-AS2	FRMD6 antisense RNA 2	0.999771	2.86871	1
7539	ZFP37	ZFP37 zinc finger protein	0.999758	2.58869	1
54830	NUP62CL	nucleoporin 62kDa C-terminal like	0.999757	2.58869	1
8991	SELENBP1	selenium binding protein 1	0.999753	2.58869	1
724028	MIR658	microRNA 658	0.999751	2.58869	1
159686	CFAP58	cilia and flagella associated protein 58	0.999751	2.58869	1
284207	METRNL	meteorin, glial cell differentiation regulator-like	0.999748	2.58869	1
9333	TGM5	transglutaminase 5	0.999746	2.58869	1
9308	CD83	CD83 molecule	0.999744	2.58869	1
642423	LOC642423	golgin A2 pseudogene	0.998947	3.77686	0.344394
121506	ERP27	endoplasmic reticulum protein 27	0.998575	3.10414	1
29923	HILPDA	hypoxia inducible lipid droplet associated	0.998387	2.66357	1
94137	RP1L1	retinitis pigmentosa 1-like 1	0.998387	2.66357	1
348793	WDR53	WD repeat domain 53	0.998123	2.98405	0.59387
7098	TLR3	toll like receptor 3	0.997954	2.66362	1
401474	SAMD12	sterile alpha motif domain containing 12	0.99795	2.66362	1
387036	GUSBP2	glucuronidase, beta pseudogene 2	0.997947	2.66362	1
5449	POU1F1	POU class 1 homeobox 1	0.997743	2.58941	1
55311	ZNF444	zinc finger protein 444	0.997681	2.66368	1
2842	GPR19	G protein-coupled receptor 19	0.997676	2.58941	1
348013	TMEM255B	transmembrane protein 255B	0.997671	2.66368	1
254428	SLC41A1	solute carrier family 41 member 1	0.997607	2.58941	1
138716	RPP25L	ribonuclease P/MRP 25kDa subunit-like	0.99738	2.58941	1
788	SLC25A20	solute carrier family 25 member 20	0.997357	2.58941	1
728773	PABPC1P2	poly(A) binding protein, cytoplasmic 1 pseudogene 2	0.997277	2.58941	1
11041	B4GAT1	beta-1,4-glucuronyltransferase 1	0.997253	2.93053	1
79876	UBA5	ubiquitin like modifier activating enzyme 5	0.996992	4.84283	0.00992044
8799	PEX11B	peroxisomal biogenesis factor 11 beta	0.996886	2.58941	1
147694	ZNF548	zinc finger protein 548	0.996477	2.73494	1
64421	DCLRE1C	DNA cross-link repair 1C	0.995776	7.19885	2.70087e-05
9963	SLC23A1	solute carrier family 23 member 1	0.995616	3.84405	0.186239
4820	NKTR	natural killer cell triggering receptor	0.995483	5.00609	0.00636601
757	TMEM50B	transmembrane protein 50B	0.995446	9.50573	4.74931e-10
29965	CDIP1	cell death-inducing p53 target 1	0.995402	6.03924	0.00100489
100132403	FAM157B	family with sequence similarity 157 member B	0.99528	3.78982	1
3490	IGFBP7	insulin like growth factor binding protein 7	0.994771	6.84878	1.92109e-06
284232	ANKRD20A9P	ankyrin repeat domain 20 family member A9, pseudogene	0.994184	5.8289	0.0127956
3976	LIF	leukemia inhibitory factor	0.994058	4.40668	1
11155	LDB3	LIM domain binding 3	0.993517	2.99017	1
5889	RAD51C	RAD51 paralog C	0.992223	3.42591	0.499847
727896	LOC727896	cysteine and histidine rich domain containing 1 pseudogene	0.991906	2.66429	1
554251	FBXO48	F-box protein 48	0.991905	2.66429	1
728404	NA	NA	0.991886	2.66429	1
84759	PCGF1	polycomb group ring finger 1	0.991667	3.42941	0.471173
83743	GRWD1	glutamate-rich WD repeat containing 1	0.991365	4.23976	0.0569542
80346	REEP4	receptor accessory protein 4	0.990238	3.47372	0.302709
9816	URB2	URB2 ribosome biogenesis 2 homolog (S. cerevisiae)	0.990143	3.24475	0.179658
54968	TMEM70	transmembrane protein 70	0.990121	3.24429	0.26694
7754	ZNF204P	zinc finger protein 204, pseudogene	0.990113	3.24546	0.301868
51332	SPTBN5	spectrin beta, non-erythrocytic 5	0.990113	4.74291	0.301868
81621	KAZALD1	Kazal type serine peptidase inhibitor domain 1	0.990113	4.43797	0.301868
9946	CRYZL1	crystallin zeta like 1	0.990099	3.24383	0.26694
63915	BLOC1S5	biogenesis of lysosomal organelles complex 1 subunit 5	0.990099	3.24383	0.26694
65251	ZNF649	zinc finger protein 649	0.990099	3.24383	0.26694
57761	TRIB3	tribbles pseudokinase 3	0.990091	3.29328	0.42405
7753	ZNF202	zinc finger protein 202	0.990083	3.24617	0.301868
11062	DUS4L	dihydrouridine synthase 4 like	0.990069	3.6312	0.42405
25799	ZNF324	zinc finger protein 324	0.990061	4.66805	0.42405
81576	CCDC130	coiled-coil domain containing 130	0.990061	3.43007	0.42405
92002	FAM58A	family with sequence similarity 58 member A	0.990061	3.24571	0.42405
100132832	PMS2P9	PMS1 homolog 2, mismatch repair system component pseudogene 9	0.990061	3.24571	0.42405
100422997	MIR4257	microRNA 4257	0.989792	2.66434	1
152485	ZNF827	zinc finger protein 827	0.989657	2.66434	1
80055	PGAP1	post-GPI attachment to proteins 1	0.989592	2.73505	1
10636	RGS14	regulator of G-protein signaling 14	0.989569	2.73505	1
203413	CT83	cancer/testis antigen 83	0.989564	2.66434	1
6517	SLC2A4	solute carrier family 2 member 4	0.989561	2.66434	1
740	MRPL49	mitochondrial ribosomal protein L49	0.988937	5.16886	0.0133039
29844	TFPT	TCF3 (E2A) fusion partner (in childhood Leukemia)	0.988829	4.30797	0.107884
100506660	DDX11-AS1	DDX11 antisense RNA 1	0.988785	4.10008	0.107884
84310	C7orf50	chromosome 7 open reading frame 50	0.988694	3.76347	0.107884
55665	URGCP	upregulator of cell proliferation	0.988239	4.37492	0.0188633
93134	ZNF561	zinc finger protein 561	0.988105	3.54745	0.259072
2099	ESR1	estrogen receptor 1	0.988063	2.6644	1
254122	SNX32	sorting nexin 32	0.987851	4.95697	0.0401259
1572	CYP2F1	cytochrome P450 family 2 subfamily F member 1	0.987744	2.86821	1
51032	CELA2B	chymotrypsin like elastase family member 2B	0.987744	2.86815	1
284656	EPHA10	EPH receptor A10	0.987744	2.86815	1
4839	NOP2	NOP2 nucleolar protein	0.987737	4.59347	0.0164394
3795	KHK	ketohexokinase	0.986971	6.67035	0.427893
138311	FAM69B	family with sequence similarity 69 member B	0.985691	8.90001	1.1114e-14
163702	IFNLR1	interferon, lambda receptor 1	0.984265	4.17714	0.24673
10156	RASA4	RAS p21 protein activator 4	0.983749	3.8	0.439105
56171	DNAH7	dynein axonemal heavy chain 7	0.982541	2.80412	1
55287	TMEM40	transmembrane protein 40	0.981516	3.24408	0.446488
10913	EDAR	ectodysplasin A receptor	0.979738	2.73566	1
91408	BTF3L4	basic transcription factor 3-like 4	0.979238	4.28209	0.0661989
127687	C1orf122	chromosome 1 open reading frame 122	0.978595	7.49813	4.95382e-07
5347	PLK1	polo like kinase 1	0.978524	4.69627	0.0179123
54478	FAM64A	family with sequence similarity 64 member A	0.977828	3.65941	0.158177
2870	GRK6	G protein-coupled receptor kinase 6	0.97722	6.41283	0.019495
284649	SMG7-AS1	SMG7 antisense RNA 1	0.976714	4.769	0.0593376
124056	NOXO1	NADPH oxidase organizer 1	0.97524	6.4436	0.00185334
10514	MYBBP1A	MYB binding protein (P160) 1a	0.974794	5.26851	0.00495899
8436	SDPR	serum deprivation response	0.974209	4.97605	0.00456266
144245	ALG10B	ALG10B, alpha-1,2-glucosyltransferase	0.973037	2.92482	0.398167
9056	SLC7A7	solute carrier family 7 member 7	0.972901	3.98829	0.239927
84552	PARD6G	par-6 family cell polarity regulator gamma	0.972495	4.81101	0.117378
221692	PHACTR1	phosphatase and actin regulator 1	0.972009	2.93113	1
730668	LOC730668	dynein heavy chain -like pseudogene	0.971864	3.7009	0.328874
55718	POLR3E	polymerase (RNA) III subunit E	0.971486	4.24915	0.0802928
80228	ORAI2	ORAI calcium release-activated calcium modulator 2	0.971263	6.54419	0.000859153
646962	HRCT1	histidine rich carboxyl terminus 1	0.966406	2.86913	1
58500	ZNF250	zinc finger protein 250	0.9639	3.73231	0.133929
51135	IRAK4	interleukin 1 receptor associated kinase 4	0.963855	3.62181	0.133929
653113	FAM86FP	family with sequence similarity 86, member A pseudogene	0.963855	4.57783	0.133929
22858	ICK	intestinal cell (MAK-like) kinase	0.963817	3.58521	0.210198
100507589	NAGPA-AS1	NAGPA antisense RNA 1	0.962896	5.4207	0.0413866
23038	WDTC1	WD and tetratricopeptide repeats 1	0.961317	3.09316	0.365129
23548	TTC33	tetratricopeptide repeat domain 33	0.961058	3.09177	0.468587
91582	RPS19BP1	ribosomal protein S19 binding protein 1	0.961008	4.44931	0.0990547
6335	SCN9A	sodium voltage-gated channel alpha subunit 9	0.960892	4.24089	0.0597405
114799	ESCO1	establishment of sister chromatid cohesion N-acetyltransferase 1	0.960787	4.31426	0.0597405
84222	TMEM191A	transmembrane protein 191A (pseudogene)	0.9582	3.10452	1
10844	TUBGCP2	tubulin gamma complex associated protein 2	0.958031	9.89454	4.53557e-19
8882	ZPR1	ZPR1 zinc finger	0.957048	4.43568	0.0513988
56342	PPAN	peter pan homolog (Drosophila)	0.955903	4.76663	0.15273
9744	ACAP1	ArfGAP with coiled-coil, ankyrin repeat and PH domains 1	0.955061	4.7221	0.113172
64097	EPB41L4A	erythrocyte membrane protein band 4.1 like 4A	0.954599	7.10764	6.10078e-05
6837	MED22	mediator complex subunit 22	0.954471	4.45099	0.0712041
84961	FBXL20	F-box and leucine-rich repeat protein 20	0.953824	3.47801	0.450515
154141	MBOAT1	membrane bound O-acyltransferase domain containing 1	0.953465	7.24105	2.75832e-05
56672	AKIP1	A-kinase interacting protein 1	0.95219	3.7957	0.15933
10897	YIF1A	Yip1 interacting factor homolog A, membrane trafficking protein	0.951866	3.55037	0.431114
100507346	LOC100507346	uncharacterized LOC100507346	0.951437	4.9132	0.098889
79694	MANEA	mannosidase endo-alpha	0.951407	3.85591	0.098889
8079	MLF2	myeloid leukemia factor 2	0.951391	4.15139	0.098889
7187	TRAF3	TNF receptor associated factor 3	0.951369	3.85773	0.098889
64983	MRPL32	mitochondrial ribosomal protein L32	0.949028	4.38742	0.188795
100506874	LINC00933	long intergenic non-protein coding RNA 933	0.946303	3.3444	0.584943
10495	ENOX2	ecto-NOX disulfide-thiol exchanger 2	0.944225	4.08597	0.0731148
390748	PABPN1L	poly(A) binding protein, nuclear 1-like (cytoplasmic)	0.944091	4.95491	0.0731148
2822	GPLD1	glycosylphosphatidylinositol specific phospholipase D1	0.943952	3.9057	0.429449
63826	SRR	serine racemase	0.943366	11.5567	2.19546e-25
8603	FAM193A	family with sequence similarity 193 member A	0.941868	3.34299	0.343824
79739	TTLL7	tubulin tyrosine ligase like 7	0.941846	3.29564	0.343824
118460	EXOSC6	exosome component 6	0.941838	3.24858	0.548896
1161	ERCC8	excision repair cross-complementation group 8	0.941808	3.09458	0.548896
54475	NLE1	notchless homolog 1 (Drosophila)	0.941808	3.09458	0.548896
339975	LOC339975	uncharacterized LOC339975	0.941808	3.09458	0.548896
4913	NTHL1	nth-like DNA glycosylase 1	0.941794	3.2961	0.548896
10924	SMPDL3A	sphingomyelin phosphodiesterase acid like 3A	0.941794	3.296	0.548896
118932	ANKRD22	ankyrin repeat domain 22	0.941794	3.09294	0.548896
474338	SUMO1P3	SUMO1 pseudogene 3	0.941794	3.29589	0.548896
58497	PRUNE	prune exopolyphosphatase	0.941786	3.09411	0.548896
284802	FRG1BP	FSHD region gene 1 family member B, pseudogene	0.941786	3.14756	0.548896
340113	LOC340113	uncharacterized LOC340113	0.941764	3.14699	0.548896
6300	MAPK12	mitogen-activated protein kinase 12	0.941756	3.19981	0.548896
389813	C9orf172	chromosome 9 open reading frame 172	0.941741	4.00356	0.548896
64434	NOM1	nucleolar protein with MIF4G domain 1	0.941178	4.83685	0.042644
8420	SNHG3	small nucleolar RNA host gene 3	0.940977	3.19799	0.576092
27315	PGAP2	post-GPI attachment to proteins 2	0.940942	3.83735	0.19579
284325	C19orf54	chromosome 19 open reading frame 54	0.939492	4.68725	0.0401259
221895	JAZF1	JAZF zinc finger 1	0.939447	4.87961	0.0542418
353500	BMP8A	bone morphogenetic protein 8a	0.939297	4.05228	0.190455
5202	PFDN2	prefoldin subunit 2	0.939168	4.29074	0.123281
9497	SLC4A7	solute carrier family 4 member 7	0.938182	4.08948	0.117427
6574	SLC20A1	solute carrier family 20 member 1	0.937908	5.57024	0.00453883
57820	CCNB1IP1	cyclin B1 interacting protein 1, E3 ubiquitin protein ligase	0.937506	3.09575	0.479817
51399	TRAPPC4	trafficking protein particle complex 4	0.936393	6.63725	0.00394402
414236	C10orf55	chromosome 10 open reading frame 55	0.935182	11.0519	3.60156e-16
5583	PRKCH	protein kinase C eta	0.934897	3.29559	0.569157
80207	OPA3	optic atrophy 3 (autosomal recessive, with chorea and spastic paraplegia)	0.934189	7.18672	0.000280015
26958	COPG2	coatomer protein complex subunit gamma 2	0.93344	5.71353	0.0087422
154091	SLC2A12	solute carrier family 2 member 12	0.933175	6.13117	0.00179966
90634	N4BP2L1	NEDD4 binding protein 2-like 1	0.932464	2.80365	1
23230	VPS13A	vacuolar protein sorting 13 homolog A (S. cerevisiae)	0.932254	4.39333	0.0848823
[truncated: 12,625 more rows]

## Sheet: MCF10 LINC885 pathways
Pathway Name	Pathway Id	Source Name	Organism	Pathway uploaded gene count	Genes in InnateDB for this entity	Pathway p-value	Gene Symbols
p73 transcription factor network	15377	PID NCI	9606	9	75	7.87675e-05	CASP2; CDK6; CLCA2; MYC; S100A2; SERPINE1; SIRT1; TP63; TUBA1A;
Direct p53 effectors	15209	PID NCI	9606	11	129	0.000294777	COL18A1; DUSP1; IGFBP3; NFYC; PIDD; PRMT1; RFWD2; S100A2; SERPINE1; TGFA; TP63;
p53 signaling pathway	597	KEGG	9606	7	68	0.00125677	CDK6; EI24; IGFBP3; PIDD; RFWD2; SERPINE1; THBS1;
FOXM1 transcription factor network	15700	PID NCI	9606	5	37	0.00187517	AURKB; CKS1B; MYC; TGFA; XRCC1;
Validated transcriptional targets of TAp63 isoforms	15683	PID NCI	9606	6	54	0.00188074	BTRC; CLCA2; IGFBP3; JAG1; S100A2; TP63;
Non-integrin membrane-ECM interactions	18527	REACTOME	9606	6	59	0.0029672	COL4A2; DAG1; FN1; SDC1; SDC3; THBS1;
Golgi Cisternae Pericentriolar Stack Reorganization	12934	REACTOME	9606	3	13	0.00338241	GOLGA2; GORASP2; RAB1B;
Proteoglycan syndecan-mediated signaling events	15111	PID NCI	9606	2	4	0.00341557	SDC1; SDC3;
Syndecan interactions	17559	REACTOME	9606	4	27	0.00384186	FN1; SDC1; SDC3; THBS1;
ErbB receptor signaling network	15445	PID NCI	9606	3	15	0.0051915	AREG; EREG; TGFA;
Activation of the pre-replicative complex	12957	REACTOME	9606	4	30	0.00566784	MCM5; ORC3; POLE2; PRIM2;
Cell Cycle, Mitotic	19119	REACTOME	9606	20	454	0.0072766	ALMS1; AURKB; B9D2; BTRC; CDK6; CKS1B; DSN1; GOLGA2; GORASP2; MCM5; MYC; ORC3; PDS5B; POLE2; PPP2R5A; PRIM2; PSMF1; RAB1B; TUBA1A; TUBA1B;
Beta5 beta6 beta7 and beta8 integrin cell surface interactions	15811	PID NCI	9606	3	17	0.007486	FBN1; FN1; SDC1;
DNA replication initiation	12948	REACTOME	9606	2	6	0.00826811	POLE2; PRIM2;
Telomere C-strand synthesis initiation	12915	REACTOME	9606	2	6	0.00826811	POLE2; PRIM2;
Transport and synthesis of PAPS	13655	REACTOME	9606	2	6	0.00826811	PAPSS2; SLC26A2;
Cell Cycle	18205	REACTOME	9606	22	523	0.00840205	ALMS1; AURKB; B9D2; BTRC; CDK6; CKS1B; DSN1; GOLGA2; GORASP2; MCM5; MYC; ORC3; PDS5B; POLE2; PPP2R5A; PRIM2; PSMF1; RAB1B; REC8; RFWD2; TUBA1A; TUBA1B;
Post-chaperonin tubulin folding pathway	13441	REACTOME	9606	3	19	0.0102935	TBCD; TUBA1A; TUBA1B;
Protein folding	16650	REACTOME	9606	5	55	0.0105199	CDRT1; PFDN6; TBCD; TUBA1A; TUBA1B;
S Phase	17420	REACTOME	9606	8	124	0.0106088	CKS1B; MCM5; MYC; ORC3; PDS5B; POLE2; PRIM2; PSMF1;
Beta3 integrin cell surface interactions	15634	PID NCI	9606	4	38	0.0131291	FBN1; FN1; SDC1; THBS1;
Molecules associated with elastic fibres	13388	REACTOME	9606	4	38	0.0131291	BMP2; EFEMP2; FBN1; FN1;
Mitochondrial translation elongation	19088	REACTOME	9606	6	82	0.0145644	MRPL27; MRPL4; MRPL46; MRPS11; MRPS14; MRPS31;
Mitochondrial translation initiation	17759	REACTOME	9606	6	82	0.0145644	MRPL27; MRPL4; MRPL46; MRPS11; MRPS14; MRPS31;
ALK2 signaling events	14982	PID NCI	9606	2	8	0.0149463	BMPR2; FKBP1A;
Integrin cell surface interactions	13303	REACTOME	9606	6	83	0.0153906	COL18A1; COL4A2; DAG1; FBN1; FN1; THBS1;
Mitochondrial translation termination	17858	REACTOME	9606	6	83	0.0153906	MRPL27; MRPL4; MRPL46; MRPS11; MRPS14; MRPS31;
G1/S Transition	17967	REACTOME	9606	7	109	0.0167798	CKS1B; MCM5; MYC; ORC3; POLE2; PRIM2; PSMF1;
Insulin receptor signaling	16186	INOH	9606	6	85	0.0171395	EIF4A2; FKBP1A; FOXO1; PPP2R5A; PRKAG1; TSC1;
Signaling by BMP	13304	REACTOME	9606	3	23	0.0175214	BMP2; BMPR2; SMURF2;
Mitotic G1-G1/S phases	17361	REACTOME	9606	8	136	0.0177407	CDK6; CKS1B; MCM5; MYC; ORC3; POLE2; PRIM2; PSMF1;
Btg family proteins and cell cycle regulation	4136	PID BIOCARTA	9606	2	9	0.0189116	BTG1; PRMT1;
Gamma-carboxylation of protein precursors	13435	REACTOME	9606	2	9	0.0189116	GGCX; PROS1;
Pregnenolone biosynthesis	13495	REACTOME	9606	2	9	0.0189116	AKR1B1; FDX1L;
Prostanoid ligand receptors	13236	REACTOME	9606	2	9	0.0189116	PTGDR2; PTGFR;
Regulation of map kinase pathways through dual specificity phosphatases	4090	PID BIOCARTA	9606	2	9	0.0189116	DUSP1; DUSP6;
Resolution of Sister Chromatid Cohesion	12939	REACTOME	9606	7	112	0.0192042	AURKB; B9D2; DSN1; PDS5B; PPP2R5A; TUBA1A; TUBA1B;
E2F transcription factor network	15410	PID NCI	9606	5	64	0.0193609	E2F6; MYC; SERPINE1; SIRT1; XRCC1;
Interleukin-1 signaling	13078	REACTOME	9606	4	43	0.0199867	BTRC; MYD88; NOD1; TNIP2;
ECM-receptor interaction	468	KEGG	9606	6	88	0.0200121	COL4A2; DAG1; FN1; SDC1; THBS1; TNXB;
Mitochondrial translation	16906	REACTOME	9606	6	89	0.0210381	MRPL27; MRPL4; MRPL46; MRPS11; MRPS14; MRPS31;
Signaling events mediated by HDAC Class III	15506	PID NCI	9606	3	25	0.0219631	FOXO1; SIRT1; TUBA1B;
Organelle biogenesis and maintenance	16766	REACTOME	9606	8	142	0.0223737	MRPL27; MRPL4; MRPL46; MRPS11; MRPS14; MRPS31; POLRMT; PRKAG1;
Elastic fibre formation	13389	REACTOME	9606	4	45	0.0232452	BMP2; EFEMP2; FBN1; FN1;
Regulation of Rheb GTPase activity by AMPK	13206	REACTOME	9606	2	10	0.023265	PRKAG1; TSC1;
Role of DCC in regulating apoptosis	13412	REACTOME	9606	2	10	0.023265	DAPK1; MAGED1;
Purine metabolism	503	KEGG	9606	9	174	0.0260441	AKD1; DCK; DGUOK; PAPSS2; PDE1C; PDE4D; POLE2; POLR3D; PRIM2;
Validated transcriptional targets of deltaNp63 isoforms	15671	PID NCI	9606	4	47	0.0268084	CEBPD; IGFBP3; PPP2R5A; TP63;
Mitotic Prometaphase	12940	REACTOME	9606	7	120	0.0268481	AURKB; B9D2; DSN1; PDS5B; PPP2R5A; TUBA1A; TUBA1B;
Gamma-carboxylation, transport, and amino-terminal cleavage of proteins	13438	REACTOME	9606	2	11	0.0279855	GGCX; PROS1;
Extracellular matrix organization	17095	REACTOME	9606	12	266	0.0289663	BMP2; COL18A1; COL4A2; DAG1; EFEMP2; FBN1; FN1; SDC1; SDC3; SERPINE1; THBS1; TNXB;
Cooperation of Prefoldin and TriC/CCT in actin and tubulin folding	18485	REACTOME	9606	3	28	0.0296693	PFDN6; TUBA1A; TUBA1B;
PTM: gamma carboxylation, hypusine formation and arylsulfatase activation	17641	REACTOME	9606	3	28	0.0296693	GGCX; PROS1; SUMF1;
Chaperonin-mediated protein folding	18121	REACTOME	9606	4	49	0.0306813	CDRT1; PFDN6; TUBA1A; TUBA1B;
TNFalpha	15913	NETPATH	9606	12	270	0.0319832	BTRC; CASP2; CDC34; CDK5; DCAF7; FOXO1; GAB1; MCM5; OTUD7B; SMPD3; TNIP2; TRAPPC9;
FoxO family signaling	15266	PID NCI	9606	3	29	0.0325151	FBXO32; FOXO1; SIRT1;
ECM proteoglycans	18499	REACTOME	9606	5	74	0.03373	COL4A2; DAG1; FN1; SERPINE1; TNXB;
Epigenetic regulation of gene expression	17815	REACTOME	9606	6	101	0.0362122	PHF19; SAP30L; SIRT1; SUV39H1; TAF1B; TET2;
Platelet amyloid precursor protein pathway	3985	PID BIOCARTA	9606	2	13	0.0384474	COL4A2; SERPINE1;
Purine salvage	13634	REACTOME	9606	2	13	0.0384474	DCK; DGUOK;
Syndecan-4-mediated signaling events	15533	PID NCI	9606	3	31	0.0386173	ADAM12; FN1; THBS1;
Notch signaling pathway	15899	PID NCI	9606	4	53	0.0393689	ADAM12; BTRC; JAG1; MYC;
Pyrimidine metabolism	409	KEGG	9606	6	104	0.0408761	AKD1; DCK; POLE2; POLR3D; PRIM2; TXNRD3;
Fructose and mannose metabolism	548	KEGG	9606	3	32	0.0418714	AKR1B1; HK2; PHPT1;
TGF_beta_Receptor	15911	NETPATH	9606	10	220	0.0421507	BTRC; CDK6; DCP1A; DYNLRB1; FKBP1A; FOXO1; MYC; NFYC; SMURF2; XPO4;
Amino acid synthesis and interconversion (transamination)	13578	REACTOME	9606	2	14	0.0441506	GLS2; GOT2;
Microtubule-dependent trafficking of connexons from Golgi to the plasma membrane	13815	REACTOME	9606	2	14	0.0441506	TUBA1A; TUBA1B;
TGF-beta signaling pathway	465	KEGG	9606	5	80	0.0448664	BMP2; BMPR2; MYC; SMURF2; THBS1;
Alpha4 beta1 integrin signaling events	15573	PID NCI	9606	3	33	0.0452589	FN1; PTPRA; THBS1;
Base excision repair	2819	KEGG	9606	3	33	0.0452589	NEIL3; POLE2; XRCC1;
ATM pathway	15622	PID NCI	9606	3	34	0.0487781	RFWD2; RNF8; UIMC1;
DNA Replication Pre-Initiation	17908	REACTOME	9606	5	82	0.0490127	MCM5; ORC3; POLE2; PRIM2; PSMF1;
M/G1 Transition	18934	REACTOME	9606	5	82	0.0490127	MCM5; ORC3; POLE2; PRIM2; PSMF1;
Opioid Signalling	13260	REACTOME	9606	5	82	0.0490127	CDK5; GNG10; PDE1C; PDE4D; PLCB4;

## Sheet: MCF10 LINC885 GO
Pathway Name	Pathway Id	Source Name	Organism	Pathway uploaded gene count	Genes in InnateDB for this entity	Pathway p-value	Gene Symbols
cell division	GO:0051301	biological process	9606	10	90	6.23908e-05	CABLES2; CDK5; CDK6; CKS1B; DSN1; LIG4; MCM5; RNF8; TUBA1A; TUBA1B;
negative regulation of cellular senescence	GO:2000773	biological process	9606	3	6	0.00026519	CDK6; SIRT1; TP63;
response to growth factor	GO:0070848	biological process	9606	4	16	0.000485351	CDC34; DUSP6; MEIS2; MYC;
calcium-dependent cell-matrix adhesion	GO:0016340	biological process	9606	2	2	0.000582152	DAG1; TRPM7;
protein ubiquitination	GO:0016567	biological process	9606	19	342	0.000700144	ASB8; BTRC; CDC34; DCAF12; DCAF13; DCAF16; DCAF7; FBXO32; KCTD10; KLHL21; RFWD2; RNF8; SIRT1; SMURF2; TRIM11; TSPAN17; UBA7; VCPIP1; ZBTB16;
angiogenesis	GO:0001525	biological process	9606	14	217	0.000842257	ANGPTL4; APOLD1; COL18A1; COL4A2; ELK3; EPGN; EREG; FN1; JAG1; PLCD1; SERPINE1; SIRT1; TGFA; VEZF1;
positive regulation of epidermal growth factor-activated receptor activity	GO:0045741	biological process	9606	3	9	0.001055	EPGN; EREG; TGFA;
single strand break repair	GO:0000012	biological process	9606	3	9	0.001055	LIG4; SIRT1; XRCC1;
negative regulation of microtubule polymerization	GO:0031115	biological process	9606	3	10	0.00148022	CAPZB; CLIP3; TBCD;
pyrimidine dimer repair by nucleotide-excision repair	GO:0000720	biological process	9606	2	3	0.00171845	ERCC1; SIRT1;
regulation of microvillus assembly	GO:0032534	biological process	9606	2	3	0.00171845	ATP8B1; PODXL;
cellular glucose homeostasis	GO:0001678	biological process	9606	3	11	0.00199897	FOXO1; HK2; SIRT1;
DNA replication initiation	GO:0006270	biological process	9606	4	23	0.00206574	CDC34; MCM5; POLE2; PRIM2;
citrulline metabolic process	GO:0000052	biological process	9606	2	4	0.00338191	DDAH1; DDAH2;
positive regulation of cellular senescence	GO:2000774	biological process	9606	2	4	0.00338191	HMGA2; SIRT1;
replicative cell aging	GO:0001302	biological process	9606	2	4	0.00338191	ERCC1; TP63;
negative regulation of transcription, DNA-templated	GO:0045892	biological process	9606	22	490	0.0041625	ATP8B1; BMP2; BTRC; CCDC85B; CDK5; COBRA1; ELK3; EREG; FOXO1; GLIS2; HMGA2; MAGED1; SIRT1; SMURF2; SUV39H1; THRA; TP63; TRIM11; UIMC1; YEATS2; ZBTB16; ZNF282;
regulation of ryanodine-sensitive calcium-release channel activity	GO:0060314	biological process	9606	3	14	0.00417847	FKBP1A; JPH2; PDE4D;
response to ionizing radiation	GO:0010212	biological process	9606	5	46	0.00488132	LIG4; NABP1; NEK1; RNF8; UIMC1;
negative regulation of apoptotic process	GO:0043066	biological process	9606	22	501	0.00538164	ANGPTL4; APBB2; APIP; DAD1; DAPK1; DDAH2; DUSP1; FOXO1; HMGA2; MYC; MYD88; PIDD; PLAC8; PSMF1; PTGFR; RB1CC1; SERPINB9; SIRT1; TGFA; THBS1; TNFAIP8; TP63;
arginine metabolic process	GO:0006525	biological process	9606	2	5	0.0055465	DDAH1; DDAH2;
deoxyribonucleoside monophosphate biosynthetic process	GO:0009157	biological process	9606	2	5	0.0055465	DCK; DGUOK;
negative regulation of plasminogen activation	GO:0010757	biological process	9606	2	5	0.0055465	SERPINE1; THBS1;
positive regulation of cell-cell adhesion mediated by integrin	GO:0033634	biological process	9606	2	5	0.0055465	CD24; PODXL;
positive regulation of peroxisome proliferator activated receptor signaling pathway	GO:0035360	biological process	9606	2	5	0.0055465	ALOX15B; ASXL2;
regulation of protein kinase C signaling	GO:0090036	biological process	9606	2	5	0.0055465	CAPZB; SEZ6;
positive regulation of fibroblast proliferation	GO:0048146	biological process	9606	5	48	0.00586298	CDK6; EREG; LIG4; MYC; S100A6;
establishment of skin barrier	GO:0061436	biological process	9606	3	16	0.00620224	FLG; HRNR; TP63;
isotype switching	GO:0045190	biological process	9606	3	16	0.00620224	ERCC1; LIG4; RNF8;
cellular response to DNA damage stimulus	GO:0006974	biological process	9606	11	192	0.00713755	ERCC1; FOXO1; KIAA0101; MYC; NABP1; NEK1; PIDD; RNF8; SIRT1; TP63; XRCC1;
positive regulation of innate immune response	GO:0045089	biological process	9606	3	17	0.00739786	EREG; PLSCR1; POLR3D;
rhythmic process	GO:0048511	biological process	9606	4	33	0.0078964	BTRC; CDK5; SRRD; SUV39H1;
positive regulation of apoptotic process	GO:0043065	biological process	9606	15	307	0.00799672	APBB2; BMP2; CASP2; CLIP3; DAPK1; DUSP1; DUSP6; FOXO1; HMGA2; IGFBP3; MAGED1; PIDD; RASSF6; SIRT1; ZBTB16;
3'-phosphoadenosine 5'-phosphosulfate biosynthetic process	GO:0050428	biological process	9606	2	6	0.00818716	PAPSS2; SLC26A2;
cytoskeleton-dependent intracellular transport	GO:0030705	biological process	9606	2	6	0.00818716	TUBA1A; TUBA1B;
fat pad development	GO:0060613	biological process	9606	2	6	0.00818716	ARRDC3; HMGA2;
interstrand cross-link repair	GO:0036297	biological process	9606	2	6	0.00818716	ERCC1; RNF8;
mitotic sister chromatid cohesion	GO:0007064	biological process	9606	2	6	0.00818716	GSG2; PDS5B;
positive regulation of fibroblast apoptotic process	GO:2000271	biological process	9606	2	6	0.00818716	BTG1; TP63;
negative regulation of myeloid cell differentiation	GO:0045638	biological process	9606	3	18	0.00872036	CDK6; MEIS2; ZBTB16;
nitric oxide mediated signal transduction	GO:0007263	biological process	9606	3	18	0.00872036	DDAH1; DDAH2; MT1X;
extracellular matrix organization	GO:0030198	biological process	9606	15	312	0.00919813	APBB2; BMP2; CCDC80; COL18A1; COL4A2; DAG1; EFEMP2; FBN1; FN1; SDC1; SDC3; SERPINE1; SPOCK2; THBS1; TNXB;
positive regulation of apoptotic signaling pathway	GO:2001235	biological process	9606	4	35	0.00972977	CASP2; MAGED1; PIDD; TP63;
Cul4-RING E3 ubiquitin ligase complex	GO:0080008	cellular component	9606	4	15	0.00037106	DCAF12; DCAF13; DCAF16; DCAF7;
TCTN-B9D complex	GO:0036038	cellular component	9606	3	13	0.00334252	B9D1; B9D2; KCTD10;
rDNA heterochromatin	GO:0033553	cellular component	9606	2	4	0.00338191	SIRT1; SUV39H1;
basement membrane	GO:0005604	cellular component	9606	7	85	0.00447781	CCDC80; COL18A1; COL4A2; DAG1; EFEMP2; FBN1; FN1;
Golgi trans cisterna	GO:0000138	cellular component	9606	2	5	0.0055465	HID1; SGMS1;
pericentriolar material	GO:0000242	cellular component	9606	3	17	0.00739786	BBS4; NEK1; TNKS;
junctional membrane complex	GO:0030314	cellular component	9606	2	6	0.00818716	JPH2; RYR3;
TBP-class protein binding	GO:0017025	molecular function	9606	5	18	5.31268e-05	CAND2; ERCC1; TAF1B; THRA; YEATS2;
epidermal growth factor receptor binding	GO:0005154	molecular function	9606	5	24	0.000233833	AREG; EPGN; EREG; PLSCR1; TGFA;
dimethylargininase activity	GO:0016403	molecular function	9606	2	2	0.000582152	DDAH1; DDAH2;
acyl-CoA hydrolase activity	GO:0047617	molecular function	9606	3	8	0.00071615	ACOT1; ACOT11; ACOT7;
phosphoric diester hydrolase activity	GO:0008081	molecular function	9606	5	31	0.000813415	GDPD3; MPPE1; PLCB4; PLCD1; PLCD4;
beta-tubulin binding	GO:0048487	molecular function	9606	5	33	0.00109206	BBS4; CAPZB; GABARAP; GABARAPL1; TBCD;
hydrolase activity, acting on carbon-nitrogen (but not peptide) bonds, in linear amidines	GO:0016813	molecular function	9606	2	3	0.00171845	DDAH1; DDAH2;
protein binding	GO:0005515	molecular function	9606	264	9632	0.0017234	AAK1; ACAP2; ACOT7; ACTA2; ADAM12; AGBL1; ALKBH3; ALMS1; ALOX15B; ANGPTL4; ANKRD36B; AP3S1; APBB2; APIP; AREG; ARHGEF5; ARL4C; ARRDC3; ASB8; ATP8B1; AURKB; B9D1; B9D2; BBS4; BMP2; BMPR2; BRWD3; BTG1; BTRC; C22orf29; CABLES2; CAND2; CAPZB; CARD10; CASP2; CCDC85B; CD24; CDC14B; CDC34; CDC42BPG; CDK5; CDK6; CDRT1; CKB; CKS1B; CLIP3; CNOT8; COBRA1; COG2; COL18A1; COL4A2; CTTNBP2NL; CUEDC2; CUL4B; DAG…
phospholipase C activity	GO:0004629	molecular function	9606	3	13	0.00334252	PLCB4; PLCD1; PLCD4;
prostaglandin F receptor activity	GO:0004958	molecular function	9606	2	4	0.00338191	PTGDR2; PTGFR;
RNA polymerase II core promoter proximal region sequence-specific DNA binding transcription factor activity involved in positive regulation of transcription	GO:0001077	molecular function	9606	10	156	0.00468769	CEBPD; ELK3; GLIS2; HMGA2; HOXC13; MEIS2; MYC; PBX1; PLSCR1; TP63;
calcium ion binding	GO:0005509	molecular function	9606	29	718	0.00498853	ALOX15B; DAG1; EFEMP2; EML1; FAT2; FBN1; FLG; HPCAL1; HRNR; JAG1; NECAB1; NUCB1; PADI2; PCDH9; PITPNM2; PLCB4; PLCD1; PLCD4; PLS1; PLSCR1; PROS1; RYR3; S100A2; S100A6; S100A9; SPOCK2; SULF2; SYNRG; THBS1;
Notch binding	GO:0005112	molecular function	9606	3	15	0.00513032	AAK1; GALNT11; JAG1;
ryanodine-sensitive calcium-release channel activity	GO:0005219	molecular function	9606	2	5	0.0055465	FKBP1A; RYR3;
hydrolase activity, hydrolyzing N-glycosyl compounds	GO:0016799	molecular function	9606	2	6	0.00818716	MAN2A1; NEIL3;

## Sheet: DSIC Linc885 vs empty vector
EntrezID	SYMBOL	GENENAME	logFC	logCPM	PValue	Modulation
5527	PPP2R5C	protein phosphatase 2 regulatory subunit B', gamma	5.1228	5.71348	0.00835262	Up in Linc885 vs empty vector
548644	POLR2J3	polymerase (RNA) II subunit J3	5.12278	4.33817	0.00793569	Up in Linc885 vs empty vector
246721	POLR2J2	polymerase (RNA) II subunit J2	5.12278	4.26988	0.0078191	Up in Linc885 vs empty vector
7690	ZNF131	zinc finger protein 131	4.93606	4.59199	0.019677	Up in Linc885 vs empty vector
84312	BRMS1L	breast cancer metastasis-suppressor 1-like	4.93605	3.70301	0.0185522	Up in Linc885 vs empty vector
26268	FBXO9	F-box protein 9	4.93604	3.83347	0.0157844	Up in Linc885 vs empty vector
10927	SPIN1	spindlin 1	4.93604	5.48745	0.0156349	Up in Linc885 vs empty vector
5592	PRKG1	protein kinase, cGMP-dependent, type I	4.72153	3.43234	0.0370281	Up in Linc885 vs empty vector
27242	TNFRSF21	tumor necrosis factor receptor superfamily member 21	4.72149	4.35666	0.0319456	Up in Linc885 vs empty vector
57231	SNX14	sorting nexin 14	4.72149	5.0499	0.0325071	Up in Linc885 vs empty vector
80232	WDR26	WD repeat domain 26	4.72148	4.41726	0.0312641	Up in Linc885 vs empty vector
100499194	LOC100499194	uncharacterized LOC100499194	4.72148	2.93287	0.0312641	Up in Linc885 vs empty vector
9877	ZC3H11A	zinc finger CCCH-type containing 11A	4.72146	5.48734	0.0329491	Up in Linc885 vs empty vector
170506	DHX36	DEAH-box helicase 36	4.72136	4.76801	0.038007	Up in Linc885 vs empty vector
401109	LINC00885	long intergenic non-protein coding RNA 885	4.08554	5.08602	2.41205e-05	Up in Linc885 vs empty vector
128977	C22orf39	chromosome 22 open reading frame 39	3.54525	4.36707	0.00220677	Up in Linc885 vs empty vector
221150	SKA3	spindle and kinetochore associated complex subunit 3	3.17563	4.86907	0.013092	Up in Linc885 vs empty vector
150290	DUSP18	dual specificity phosphatase 18	3.03007	3.89802	0.048221	Up in Linc885 vs empty vector
255082	CASC2	cancer susceptibility candidate 2 (non-protein coding)	3.02702	3.43598	0.0215029	Up in Linc885 vs empty vector
51652	CHMP3	charged multivesicular body protein 3	3.02684	5.73723	0.0227486	Up in Linc885 vs empty vector
2852	GPER1	G protein-coupled estrogen receptor 1	3.02661	3.15865	0.0242719	Up in Linc885 vs empty vector
79626	TNFAIP8L2	TNF alpha induced protein 8 like 2	3.02473	3.39476	0.0428331	Up in Linc885 vs empty vector
84317	CCDC115	coiled-coil domain containing 115	2.86171	3.98526	0.0390879	Up in Linc885 vs empty vector
9249	DHRS3	dehydrogenase/reductase (SDR family) member 3	2.86134	4.4626	0.0431018	Up in Linc885 vs empty vector
3654	IRAK1	interleukin 1 receptor associated kinase 1	2.33426	5.61554	0.0394536	Up in Linc885 vs empty vector
100885848	PTGES3L	prostaglandin E synthase 3 (cytosolic)-like	2.33426	3.16135	0.0386082	Up in Linc885 vs empty vector
51780	KDM3B	lysine demethylase 3B	2.33418	5.02664	0.0435555	Up in Linc885 vs empty vector
158158	RASEF	RAS and EF-hand domain containing	2.33291	5.21995	0.046802	Up in Linc885 vs empty vector
521	ATP5I	ATP synthase, H+ transporting, mitochondrial Fo complex subunit E	2.06441	5.26549	0.0234905	Up in Linc885 vs empty vector
27348	TOR1B	torsin family 1 member B	1.89669	4.75179	0.0192443	Up in Linc885 vs empty vector
57062	DDX24	DEAD-box helicase 24	1.86868	5.82443	0.0118664	Up in Linc885 vs empty vector
100505636	LINC01024	long intergenic non-protein coding RNA 1024	1.86844	4.19023	0.0121287	Up in Linc885 vs empty vector
6897	TARS	threonyl-tRNA synthetase	1.79204	6.89888	0.0327794	Up in Linc885 vs empty vector
646243	CXADRP2	coxsackie virus and adenovirus receptor pseudogene 2	1.699	3.75641	0.0146696	Up in Linc885 vs empty vector
152518	NFXL1	nuclear transcription factor, X-box binding like 1	1.69066	4.61238	0.0269766	Up in Linc885 vs empty vector
5194	PEX13	peroxisomal biogenesis factor 13	1.64904	5.26847	0.00371409	Up in Linc885 vs empty vector
2260	FGFR1	fibroblast growth factor receptor 1	1.59318	5.57668	0.0451742	Up in Linc885 vs empty vector
4836	NMT1	N-myristoyltransferase 1	1.58249	5.85342	0.00200827	Up in Linc885 vs empty vector
56658	TRIM39	tripartite motif containing 39	1.5657	5.30561	0.00301621	Up in Linc885 vs empty vector
5420	PODXL	podocalyxin like	1.53138	4.8669	0.0375993	Up in Linc885 vs empty vector
8812	CCNK	cyclin K	1.40382	5.74232	0.0463372	Up in Linc885 vs empty vector
100132948	FAM27C	family with sequence similarity 27 member C	1.34162	5.27446	0.00138266	Up in Linc885 vs empty vector
2312	FLG	filaggrin	1.32292	5.19621	0.00191091	Up in Linc885 vs empty vector
23596	OPN3	opsin 3	1.3084	5.27156	0.00951654	Up in Linc885 vs empty vector
8346	HIST1H2BI	histone cluster 1, H2bi	1.28373	6.53324	0.0308818	Up in Linc885 vs empty vector
28960	DCPS	decapping enzyme, scavenger	1.20819	4.55299	0.0470461	Up in Linc885 vs empty vector
90678	LRSAM1	leucine rich repeat and sterile alpha motif containing 1	1.20625	4.89434	0.0295241	Up in Linc885 vs empty vector
114785	MBD6	methyl-CpG binding domain protein 6	1.20625	5.154	0.0295241	Up in Linc885 vs empty vector
22843	PPM1E	protein phosphatase, Mg2+/Mn2+ dependent 1E	1.18982	5.41779	0.0155474	Up in Linc885 vs empty vector
4053	LTBP2	latent transforming growth factor beta binding protein 2	1.1377	5.66718	0.0406243	Up in Linc885 vs empty vector
728130	NUTM2D	NUT family member 2D	1.13667	4.76692	0.0428668	Up in Linc885 vs empty vector
100463488	MTRNR2L10	MT-RNR2-like 10	1.0237	4.79748	0.00494684	Up in Linc885 vs empty vector
81621	KAZALD1	Kazal type serine peptidase inhibitor domain 1	-1.06764	4.43797	0.047153	Down in Linc885 vs empty vector
4671	NAIP	NLR family, apoptosis inhibitory protein	-1.11578	6.1372	0.00110862	Down in Linc885 vs empty vector
8216	LZTR1	leucine-zipper-like transcription regulator 1	-1.17105	5.0877	0.0346623	Down in Linc885 vs empty vector
2824	GPM6B	glycoprotein M6B	-1.17471	4.92206	0.0436184	Down in Linc885 vs empty vector
10677	AVIL	advillin	-1.20055	5.90176	0.00237996	Down in Linc885 vs empty vector
10747	MASP2	mannan binding lectin serine peptidase 2	-1.20211	4.50008	0.0289024	Down in Linc885 vs empty vector
100652740	PYCARD-AS1	PYCARD antisense RNA 1	-1.2421	5.57901	2.67782e-05	Down in Linc885 vs empty vector
84190	METTL25	methyltransferase like 25	-1.27045	5.56157	0.00753799	Down in Linc885 vs empty vector
170384	FUT11	fucosyltransferase 11 (alpha (1,3) fucosyltransferase)	-1.35598	4.70733	0.0153631	Down in Linc885 vs empty vector
55194	EVA1B	eva-1 homolog B (C. elegans)	-1.36457	6.398	0.00673283	Down in Linc885 vs empty vector
1368	CPM	carboxypeptidase M	-1.39294	4.28745	0.0347514	Down in Linc885 vs empty vector
238	ALK	anaplastic lymphoma receptor tyrosine kinase	-1.3978	3.92049	0.035775	Down in Linc885 vs empty vector
388323	GLTPD2	glycolipid transfer protein domain containing 2	-1.40182	4.75136	0.0218859	Down in Linc885 vs empty vector
114609	TIRAP	toll-interleukin 1 receptor (TIR) domain containing adaptor protein	-1.45629	4.37201	0.00766513	Down in Linc885 vs empty vector
728262	FAM157A	family with sequence similarity 157 member A	-1.52748	3.98378	0.0161718	Down in Linc885 vs empty vector
25930	PTPN23	protein tyrosine phosphatase, non-receptor type 23	-1.54286	4.26671	0.0146696	Down in Linc885 vs empty vector
29099	COMMD9	COMM domain containing 9	-1.59418	3.99854	0.0490987	Down in Linc885 vs empty vector
333929	SNAI3	snail family zinc finger 3	-1.60317	3.88943	0.0440349	Down in Linc885 vs empty vector
4257	MGST1	microsomal glutathione S-transferase 1	-1.64483	6.44945	0.0193554	Down in Linc885 vs empty vector
6136	RPL12	ribosomal protein L12	-1.67854	7.9956	0.0138398	Down in Linc885 vs empty vector
6726	SRP9	signal recognition particle 9kDa	-1.69126	6.12801	0.0336732	Down in Linc885 vs empty vector
646600	IGF2BP2-AS1	IGF2BP2 antisense RNA 1	-1.69194	3.71447	0.0309282	Down in Linc885 vs empty vector
100132403	FAM157B	family with sequence similarity 157 member B	-1.71822	3.78982	0.0200026	Down in Linc885 vs empty vector
138724	C9orf131	chromosome 9 open reading frame 131	-1.76722	3.90541	0.0465033	Down in Linc885 vs empty vector
9747	TCAF1	TRPM8 channel-associated factor 1	-1.78369	5.62043	0.0202538	Down in Linc885 vs empty vector
7078	TIMP3	TIMP metallopeptidase inhibitor 3	-1.87632	4.93605	0.0388369	Down in Linc885 vs empty vector
84909	C9orf3	chromosome 9 open reading frame 3	-1.87777	4.12932	0.0351965	Down in Linc885 vs empty vector
6923	TCEB2	transcription elongation factor B subunit 2	-1.98264	4.94889	0.0213009	Down in Linc885 vs empty vector
727851	RGPD8	RANBP2-like and GRIP domain containing 8	-2.04065	5.10603	0.0400152	Down in Linc885 vs empty vector
54793	KCTD9	potassium channel tetramerization domain containing 9	-2.04097	5.43139	0.0391561	Down in Linc885 vs empty vector
65249	ZSWIM4	zinc finger SWIM-type containing 4	-2.04104	3.90162	0.0386082	Down in Linc885 vs empty vector
5790	PTPRCAP	protein tyrosine phosphatase, receptor type C associated protein	-2.04105	3.5969	0.0386082	Down in Linc885 vs empty vector
10617	STAMBP	STAM binding protein	-2.04105	4.52543	0.0386082	Down in Linc885 vs empty vector
6173	RPL36A	ribosomal protein L36a	-2.04108	6.71435	0.0400623	Down in Linc885 vs empty vector
57532	NUFIP2	nuclear fragile X mental retardation protein interacting protein 2	-2.04127	5.60536	0.0398414	Down in Linc885 vs empty vector
90102	PHLDB2	pleckstrin homology like domain family B member 2	-2.04221	5.51809	0.0424101	Down in Linc885 vs empty vector
122809	SOCS4	suppressor of cytokine signaling 4	-2.17518	4.72878	0.0224862	Down in Linc885 vs empty vector
9169	SCAF11	SR-related CTD-associated factor 11	-2.29744	6.10582	0.0237541	Down in Linc885 vs empty vector
7798	LUZP1	leucine zipper protein 1	-2.29895	4.50798	0.0148366	Down in Linc885 vs empty vector
729540	RGPD6	RANBP2-like and GRIP domain containing 6	-2.35679	5.98888	0.000657654	Down in Linc885 vs empty vector
51340	CRNKL1	crooked neck pre-mRNA splicing factor 1	-2.55859	5.27717	0.000519594	Down in Linc885 vs empty vector
64343	AZI2	5-azacytidine induced 2	-2.5827	4.86538	0.0409438	Down in Linc885 vs empty vector
157869	SBSPON	somatomedin B and thrombospondin type 1 domain containing	-2.58339	3.20763	0.0390879	Down in Linc885 vs empty vector
100873922	ZFX-AS1	ZFX antisense RNA 1	-2.58339	3.34886	0.0390879	Down in Linc885 vs empty vector
7425	VGF	VGF nerve growth factor inducible	-2.58339	3.30387	0.0390879	Down in Linc885 vs empty vector
150082	LCA5L	Leber congenital amaurosis 5-like	-2.58339	3.43434	0.0390879	Down in Linc885 vs empty vector
84798	C19orf48	chromosome 19 open reading frame 48	-2.5834	4.52449	0.0390879	Down in Linc885 vs empty vector
147664	ERVV-1	endogenous retrovirus group V member 1	-2.5834	3.25524	0.0390879	Down in Linc885 vs empty vector
7415	VCP	valosin containing protein	-2.58343	6.89741	0.0404279	Down in Linc885 vs empty vector
4771	NF2	neurofibromin 2 (merlin)	-2.58366	5.60603	0.0403134	Down in Linc885 vs empty vector
60481	ELOVL5	ELOVL fatty acid elongase 5	-2.5848	4.98143	0.0425476	Down in Linc885 vs empty vector
6793	STK10	serine/threonine kinase 10	-2.58684	4.42657	0.0486811	Down in Linc885 vs empty vector
7153	TOP2A	topoisomerase (DNA) II alpha	-2.74804	8.22646	0.0229706	Down in Linc885 vs empty vector
2651	GCNT2	glucosaminyl (N-acetyl) transferase 2, I-branching enzyme (I blood group)	-2.74819	3.63171	0.0215029	Down in Linc885 vs empty vector
54921	CHTF8	chromosome transmission fidelity factor 8	-2.78692	4.32327	0.00477327	Down in Linc885 vs empty vector
613	BCR	breakpoint cluster region	-2.89198	5.18804	0.0259878	Down in Linc885 vs empty vector
1317	SLC31A1	solute carrier family 31 member 1	-2.89609	4.50596	0.0117317	Down in Linc885 vs empty vector
729877	TBC1D3H	TBC1 domain family member 3H	-2.90841	3.30511	0.0347835	Down in Linc885 vs empty vector
84220	RGPD5	RANBP2-like and GRIP domain containing 5	-3.36968	6.18155	0.00217754	Down in Linc885 vs empty vector
643648	LINC01189	long intergenic non-protein coding RNA 1189	-3.37052	3.35539	0.00198462	Down in Linc885 vs empty vector
6781	STC1	stanniocalcin 1	-3.46864	4.04867	0.000978883	Down in Linc885 vs empty vector
619208	FAM229B	family with sequence similarity 229 member B	-3.46865	4.13057	0.000978883	Down in Linc885 vs empty vector
283970	PDXDC2P	pyridoxal-dependent decarboxylase domain containing 2, pseudogene	-3.94512	4.54054	0.000148868	Down in Linc885 vs empty vector
133418	EMB	embigin	-4.56851	5.08854	0.0332453	Down in Linc885 vs empty vector
158471	PRUNE2	prune homolog 2 (Drosophila)	-4.57051	3.69766	0.0312641	Down in Linc885 vs empty vector
632	BGLAP	bone gamma-carboxyglutamate protein	-4.57052	2.9916	0.0312641	Down in Linc885 vs empty vector
776	CACNA1D	calcium voltage-gated channel subunit alpha1 D	-4.57052	2.8706	0.0312641	Down in Linc885 vs empty vector
2671	GFER	growth factor, augmenter of liver regeneration	-4.57052	3.47249	0.0312641	Down in Linc885 vs empty vector
10443	N4BP2L2	NEDD4 binding protein 2-like 2	-4.57052	4.70053	0.0312641	Down in Linc885 vs empty vector
100505658	LOC100505658	uncharacterized LOC100505658	-4.77297	3.15464	0.0327372	Down in Linc885 vs empty vector
643836	ZFP62	ZFP62 zinc finger protein	-4.7842	3.92465	0.0156349	Down in Linc885 vs empty vector
2841	GPR18	G protein-coupled receptor 18	-4.78652	3.10207	0.0188706	Down in Linc885 vs empty vector
26003	GORASP2	golgi reassembly stacking protein 2	-4.97006	4.26584	0.00797155	Down in Linc885 vs empty vector
23031	MAST3	microtubule associated serine/threonine kinase 3	-4.97029	3.04964	0.0078191	Down in Linc885 vs empty vector
11244	ZHX1	zinc fingers and homeoboxes 1	-4.97502	5.01136	0.0102165	Down in Linc885 vs empty vector
57104	PNPLA2	patatin like phospholipase domain containing 2	-5.28313	3.83428	0.00202097	Down in Linc885 vs empty vector
84790	TUBA1C	tubulin alpha 1c	-6.15521	9.26014	2.8024e-07	Down in Linc885 vs empty vector
100133121	FAM27B	family with sequence similarity 27 member B	0.9954	5.38597	0.0197654
2314	FLII	flightless I actin binding protein	0.99323	6.93007	0.0499399
115817	DHRS1	dehydrogenase/reductase (SDR family) member 1	0.965638	5.49985	0.0453458
53342	IL17D	interleukin 17D	0.958426	5.8324	0.023453
10944	C11orf58	chromosome 11 open reading frame 58	0.932073	6.30787	0.0418068
9686	VGLL4	vestigial like family member 4	0.907537	6.31338	0.00869194
100128531	LOC100128531	uncharacterized LOC100128531	0.889169	5.30289	0.0141115
283461	C12orf40	chromosome 12 open reading frame 40	0.869923	5.26869	0.0107333
5918	RARRES1	retinoic acid receptor responder (tazarotene induced) 1	0.835884	6.56742	0.023586
127687	C1orf122	chromosome 1 open reading frame 122	0.792166	7.49813	0.000401368
71	ACTG1	actin gamma 1	0.782508	8.54508	0.0283308
22932	POMZP3	POM121 and ZP3 fusion	0.77837	5.87532	0.0337729
54918	CMTM6	CKLF like MARVEL transmembrane domain containing 6	0.667332	6.35327	0.0265861
4826	NNAT	neuronatin	0.648949	5.75359	0.0329395
8697	CDC23	cell division cycle 23	0.634565	6.83837	0.0340882
114926	SMIM19	small integral membrane protein 19	0.609883	6.98153	0.0463605
340654	LIPM	lipase family member M	0.606882	6.37747	0.00834681
100506462	SRD5A3-AS1	SRD5A3 antisense RNA 1	0.483869	7.82504	0.029824
51	ACOX1	acyl-CoA oxidase 1, palmitoyl	0.47852	7.73353	0.043056
8694	DGAT1	diacylglycerol O-acyltransferase 1	0.437038	8.92282	0.00445809
9526	MPDU1	mannose-P-dolichol utilization defect 1	0.406949	8.75336	0.0225234
3099	HK2	hexokinase 2	0.405661	8.12301	0.0153536
890	CCNA2	cyclin A2	0.38056	8.76771	0.0180344
144404	TMEM120B	transmembrane protein 120B	0.380471	11.8586	0.000442206
100873945	HLTF-AS1	HLTF antisense RNA 1	0.364412	8.46617	0.0230647
150248	C22orf15	chromosome 22 open reading frame 15	0.312468	9.47831	0.00459973
157777	MCMDC2	minichromosome maintenance domain containing 2	0.271273	10.6155	0.00861898
26233	FBXL6	F-box and leucine-rich repeat protein 6	0.26927	10.1829	0.0398345
29081	METTL5	methyltransferase like 5	0.253608	9.73515	0.017366
100500905	MIR3661	microRNA 3661	0.239407	10.9246	0.0360305
23433	RHOQ	ras homolog family member Q	0.236669	9.38338	0.0409432
9990	SLC12A6	solute carrier family 12 member 6	0.230647	10.5095	0.0220876
151050	KANSL1L	KAT8 regulatory NSL complex subunit 1 like	0.22465	10.411	0.00873323
100750247	HIF1A-AS2	HIF1A antisense RNA 2	0.223275	12.8528	0.0182507
10849	CD3EAP	CD3e molecule associated protein	0.210871	9.92731	0.0290026
29781	NCAPH2	non-SMC condensin II complex subunit H2	0.203601	10.5938	0.0286592
84292	WDR83	WD repeat domain 83	0.194516	10.9841	0.00205988
100861402	CERS6-AS1	CERS6 antisense RNA 1	0.173561	11.3881	0.0148794
90522	YIF1B	Yip1 interacting factor homolog B, membrane trafficking protein	0.165364	12.7085	0.0341511
60509	AGBL5	ATP/GTP binding protein-like 5	0.162527	11.6029	0.0134018
1911	PHC1	polyhomeotic homolog 1	0.158535	11.656	0.0280612
84904	ARHGEF39	Rho guanine nucleotide exchange factor 39	-0.274855	9.9328	0.00793234
100873932	DPYD-AS1	DPYD antisense RNA 1	-0.299499	8.1997	0.0496928
100507156	LOC100507156	uncharacterized LOC100507156	-0.317843	9.10228	0.0289232
134728	IRAK1BP1	interleukin 1 receptor associated kinase 1 binding protein 1	-0.329245	8.45828	0.0331243
245711	SPDYA	speedy/RINGO cell cycle regulator family member A	-0.364354	8.00139	0.047231
114625	ERMAP	erythroblast membrane associated protein (Scianna blood group)	-0.422612	7.72962	0.0486171
8492	PRSS12	protease, serine 12	-0.473939	7.26935	0.0486807
116228	COX20	COX20 cytochrome c oxidase assembly factor	-0.493243	7.3773	0.0309768
27342	RABGEF1	RAB guanine nucleotide exchange factor (GEF) 1	-0.533795	7.15016	0.0336687
100132406	NBPF10	neuroblastoma breakpoint family member 10	-0.558854	9.09036	0.0474006
441081	LOC441081	POM121 membrane glycoprotein (rat) pseudogene	-0.571079	7.51508	0.00357414
642361	LOC642361	uncharacterized LOC642361	-0.577062	6.56243	0.0476579
92591	ASB16	ankyrin repeat and SOCS box containing 16	-0.601065	6.42016	0.0460463
100288346	NCAM1-AS1	NCAM1 antisense RNA1	-0.64668	5.27537	0.03362
55472	RBM12B-AS1	RBM12B antisense RNA 1	-0.664087	6.08291	0.0437531
723790	HIST2H2AA4	histone cluster 2, H2aa4	-0.681593	8.44605	0.0112184
1890	TYMP	thymidine phosphorylase	-0.809696	5.99787	0.0341095
27229	TUBGCP4	tubulin gamma complex associated protein 4	-0.82121	6.41363	0.00657257
10565	ARFGEF1	ADP ribosylation factor guanine nucleotide exchange factor 1	-0.83365	6.54079	0.0490218
84058	WDR54	WD repeat domain 54	-0.862489	6.06393	0.0171289
100874362	HOXB-AS1	HOXB cluster antisense RNA 1	-0.875484	5.00892	0.0490466
100529261	CHURC1-FNTB	CHURC1-FNTB readthrough	-0.892993	5.50158	0.0369601
23101	MCF2L2	MCF.2 cell line derived transforming sequence-like 2	-0.907816	5.57656	0.0398193
219539	YPEL4	yippee like 4	-0.930754	4.81556	0.0489154
653604	HIST2H3D	histone cluster 2, H3d	-0.958261	6.05379	0.0189991
11070	TMEM115	transmembrane protein 115	-0.966134	5.67206	0.0101338
191585	PLAC4	placenta specific 4	-0.972061	5.63493	0.035209
10614	HEXIM1	hexamethylene bis-acetamide inducible 1	-0.977776	5.41355	0.0216395
2342	FNTB	farnesyltransferase, CAAX box, beta	-0.981156	5.42539	0.0213613
164312	LRRN4	leucine rich repeat neuronal 4	4.46948	2.8705	0.0779899
9668	ZNF432	zinc finger protein 432	4.46941	3.47213	0.0696103
283991	UBALD2	UBA like domain containing 2	4.4694	3.34339	0.0679644
4259	MGST3	microsomal glutathione S-transferase 3	4.46934	3.79701	0.0637665
10491	CRTAP	cartilage associated protein	4.46934	4.78271	0.0628493
9261	MAPKAPK2	mitogen-activated protein kinase-activated protein kinase 2	4.46934	4.28719	0.0625188
10098	TSPAN5	tetraspanin 5	4.46934	3.10071	0.0625188
54206	ERRFI1	ERBB receptor feedback inhibitor 1	4.46934	4.26289	0.0626926
53827	FXYD5	FXYD domain containing ion transport regulator 5	4.46933	5.34138	0.0629377
7110	TMF1	TATA element modulatory factor 1	4.46933	5.6212	0.0630416
11217	AKAP2	A-kinase anchoring protein 2	4.46933	6.02632	0.0633602
445815	PALM2-AKAP2	PALM2-AKAP2 readthrough	4.46933	6.02632	0.0633602
256646	NUTM1	NUT midline carcinoma, family member 1	4.46907	3.10083	0.100289
285550	FAM200B	family with sequence similarity 200 member B	4.16416	3.1997	0.202629
149465	CFAP57	cilia and flagella associated protein 57	4.164	3.20125	0.170677
28973	MRPS18B	mitochondrial ribosomal protein S18B	4.16397	3.85806	0.164968
8525	DGKZ	diacylglycerol kinase zeta	4.16383	4.06574	0.146382
10897	YIF1A	Yip1 interacting factor homolog A, membrane trafficking protein	4.16372	3.55037	0.146924
7789	ZXDA	zinc finger, X-linked, duplicated A	4.16369	3.09899	0.141459
388610	TRNP1	TMF1-regulated nuclear protein 1	4.16367	4.21782	0.136531
5728	PTEN	phosphatase and tensin homolog	4.16365	5.65401	0.132428
84842	HPDL	4-hydroxyphenylpyruvate dioxygenase-like	4.16364	2.98808	0.131342
85465	EPT1	ethanolaminephosphotransferase 1	4.16363	4.6497	0.127497
3987	LIMS1	LIM zinc finger domain containing 1	4.16361	5.42312	0.126991
7060	THBS4	thrombospondin 4	4.16361	2.66824	0.126352
100422836	MIR3180-3	microRNA 3180-3	4.16361	2.73857	0.126127
54205	CYCS	cytochrome c, somatic	4.16361	6.34312	0.125987
147093	LINC00974	long intergenic non-protein coding RNA 974	4.1636	3.25041	0.174386
114885	OSBPL11	oxysterol binding protein like 11	4.1636	3.94708	0.156431
116840	CNTROB	centrobin, centrosomal BRCA2 interacting protein	4.1636	3.72712	0.143704
3201	HOXA4	homeobox A4	4.1636	3.15138	0.125023
5744	PTHLH	parathyroid hormone-like hormone	4.1636	4.26392	0.125023
114984	FLYWCH2	FLYWCH family member 2	4.1636	3.25008	0.125023
84875	PARP10	poly(ADP-ribose) polymerase family member 10	4.1636	3.0439	0.130479
8883	NAE1	NEDD8 activating enzyme E1 subunit 1	4.1636	5.33992	0.127061
369	ARAF	A-Raf proto-oncogene, serine/threonine kinase	4.1636	3.82971	0.125023
7066	THPO	thrombopoietin	4.1636	2.93018	0.125023
9348	NDST3	N-deacetylase/N-sulfotransferase 3	4.1636	2.66824	0.125023
9897	KIAA0196	KIAA0196	4.1636	4.35153	0.125023
64094	SMOC2	SPARC related modular calcium binding 2	4.1636	2.9309	0.125023
89978	DPH6	diphthamine biosynthesis 6	4.1636	3.20301	0.125023
113026	PLCD3	phospholipase C delta 3	4.1636	3.47111	0.125023
165324	UBXN2A	UBX domain protein 2A	4.1636	4.43867	0.125023
285973	ATG9B	autophagy related 9B	4.1636	2.66824	0.125023
6992	PPP1R11	protein phosphatase 1 regulatory inhibitor subunit 11	4.1636	3.62534	0.125023
51320	MEX3C	mex-3 RNA binding family member C	4.1636	4.68347	0.125023
152992	TRMT44	tRNA methyltransferase 44 homolog (S. cerevisiae)	4.1636	3.58595	0.125023
389362	PSMG4	proteasome (prosome, macropain) assembly chaperone 4	4.1636	2.86861	0.125023
57222	ERGIC1	endoplasmic reticulum-golgi intermediate compartment 1	4.1636	5.17071	0.125125
253782	CERS6	ceramide synthase 6	4.1636	4.59115	0.125527
2108	ETFA	electron transfer flavoprotein alpha subunit	4.16359	5.1445	0.126012
22820	COPG1	coatomer protein complex subunit gamma 1	4.16358	5.34739	0.127912
100188893	TOMM6	translocase of outer mitochondrial membrane 6	4.16357	3.85872	0.129902
57606	SLAIN2	SLAIN motif family member 2	4.16355	4.48085	0.132803
28974	C19orf53	chromosome 19 open reading frame 53	4.16355	4.2139	0.133422
55063	ZCWPW1	zinc finger CW-type and PWWP domain containing 1	4.16347	4.00947	0.14945
10869	USP19	ubiquitin specific peptidase 19	4.16334	3.89288	0.150121
51499	TRIAP1	TP53 regulated inhibitor of apoptosis 1	4.16317	3.85713	0.17508
100873982	ABCC5-AS1	ABCC5 antisense RNA 1	4.16301	2.73821	0.211172
5549	PRELP	proline/arginine-rich end leucine-rich repeat protein	3.77565	2.80492	0.332457
8522	GAS7	growth arrest specific 7	3.77565	2.73717	0.332457
54962	TIPIN	TIMELESS interacting protein	3.77565	3.34183	0.332457
255394	TCP11L2	t-complex 11, testis-specific-like 2	3.77565	2.73752	0.332457
399833	SPRNP1	shadow of prion protein homolog (zebrafish) pseudogene 1	3.77557	2.86649	0.31197
23536	ADAT1	adenosine deaminase, tRNA-specific 1	3.77545	3.09816	0.288536
133584	EGFLAM	EGF like, fibronectin type III and laminin G domains	3.77544	3.04296	0.287323
55644	OSGEP	O-sialoglycoprotein endopeptidase	3.77543	3.42748	0.285741
5437	POLR2H	polymerase (RNA) II subunit H	3.77537	3.69372	0.277235
1525	CXADR	coxsackie virus and adenovirus receptor	3.77532	3.94916	0.270146
221786	FAM200A	family with sequence similarity 200 member A	3.77531	3.34014	0.269113
91452	ACBD5	acyl-CoA binding domain containing 5	3.77523	4.29027	0.279038
5721	PSME2	proteasome activator subunit 2	3.77522	3.91988	0.27546
100131801	PET100	PET100 homolog	3.77521	3.66008	0.256768
23522	KAT6B	lysine acetyltransferase 6B	3.7752	3.95012	0.268453
54468	MIOS	missing oocyte, meiosis regulator, homolog (Drosophila)	3.77519	4.21512	0.253964
63922	CHTF18	chromosome transmission fidelity factor 18	3.77518	3.66228	0.259931
23397	NCAPH	non-SMC condensin I complex subunit H	3.77518	4.37174	0.259214
23660	ZKSCAN5	zinc finger with KRAB and SCAN domains 5	3.77517	3.79403	0.255421
246243	RNASEH1	ribonuclease H1	3.77516	3.72749	0.253854
80762	NDFIP1	Nedd4 family interacting protein 1	3.77516	5.00075	0.252906
1810	DR1	down-regulator of transcription 1	3.77516	4.66331	0.250907
5531	PPP4C	protein phosphatase 4 catalytic subunit	3.77516	4.66558	0.252349
8336	HIST1H2AM	histone cluster 1, H2am	3.77516	5.21412	0.252293
23176	SEPT8	septin 8	3.77516	4.9317	0.251877
7045	TGFBI	transforming growth factor beta induced	3.77516	7.80128	0.251569
25923	ATL3	atlastin GTPase 3	3.77515	5.63461	0.251236
7159	TP53BP2	tumor protein p53 binding protein 2	3.77515	4.08667	0.251152
201562	HACD2	3-hydroxyacyl-CoA dehydratase 2	3.77515	5.01214	0.250994
5756	TWF1	twinfilin actin binding protein 1	3.77515	6.42902	0.250988
55914	ERBIN	erbb2 interacting protein	3.77515	6.43629	0.250932
64065	PERP	PERP, TP53 apoptosis effector	3.77515	7.52076	0.250918
92689	FAM114A1	family with sequence similarity 114 member A1	3.77515	5.54603	0.25084
221178	SPATA13	spermatogenesis associated 13	3.77515	3.73025	0.250805
81671	VMP1	vacuole membrane protein 1	3.77515	4.84263	0.250706
672	BRCA1	breast cancer 1	3.77515	5.56864	0.250611
661	POLR3D	polymerase (RNA) III subunit D	3.77515	3.79793	0.250023
766	CA7	carbonic anhydrase VII	3.77515	2.59326	0.250023
1675	CFD	complement factor D (adipsin)	3.77515	2.8035	0.250023
2619	GAS1	growth arrest specific 1	3.77515	2.59326	0.250023
3270	HRC	histidine rich calcium binding protein	3.77515	2.73717	0.250023
3556	IL1RAP	interleukin 1 receptor accessory protein	3.77515	4.28496	0.250023
4915	NTRK2	neurotrophic tyrosine kinase, receptor, type 2	3.77515	2.59326	0.250023
5089	PBX2	pre-B-cell leukemia homeobox 2	3.77515	3.72957	0.250023
9196	KCNAB3	potassium voltage-gated channel subfamily A regulatory beta subunit 3	3.77515	2.59326	0.250023
9882	TBC1D4	TBC1 domain family member 4	3.77515	3.62338	0.250023
23030	KDM4B	lysine demethylase 4B	3.77515	3.83041	0.250023
23266	ADGRL2	adhesion G protein-coupled receptor L2	3.77515	3.97799	0.250023
25885	POLR1A	polymerase (RNA) I subunit A	3.77515	4.03479	0.250023
29901	SAC3D1	SAC3 domain containing 1	3.77515	3.46843	0.250023
51343	FZR1	fizzy/cell division cycle 20 related 1	3.77515	4.47713	0.250023
55199	FAM86C1	family with sequence similarity 86 member C1	3.77515	3.14904	0.250023
55917	CTTNBP2NL	CTTNBP2 N-terminal like	3.77515	4.53415	0.250023
80124	VCPIP1	valosin containing protein (p97)/p47 complex interacting protein 1	3.77515	4.28128	0.250023
84034	EMILIN2	elastin microfibril interfacer 2	3.77515	2.86757	0.250023
92922	CCDC102A	coiled-coil domain containing 102A	3.77515	2.59326	0.250023
122961	ISCA2	iron-sulfur cluster assembly 2	3.77515	3.4703	0.250023
124491	TMEM170A	transmembrane protein 170A	3.77515	3.34108	0.250023
126969	SLC44A3	solute carrier family 44 member 3	3.77515	3.42716	0.250023
340061	TMEM173	transmembrane protein 173	3.77515	2.59326	0.250023
399923	FLJ42102	uncharacterized LOC399923	3.77515	2.73692	0.250023
406969	MIR194-1	microRNA 194-1	3.77515	2.66684	0.250023
440594	FLJ31662	uncharacterized LOC440594	3.77515	2.59326	0.250023
100129396	FAM106CP	family with sequence similarity 106 member C, pseudogene	3.77515	2.80481	0.250023
100506710	EBLN3	endogenous Bornavirus-like nucleoprotein 3	3.77515	3.89155	0.250023
100507341	SMIM18	small integral membrane protein 18	3.77515	2.86759	0.250023
100507524	ARHGEF26-AS1	ARHGEF26 antisense RNA 1	3.77515	2.73645	0.250023
41	ASIC1	acid sensing ion channel subunit 1	3.77515	2.59326	0.250023
687	KLF9	Kruppel-like factor 9	3.77515	4.47636	0.250023
2826	CCR10	chemokine (C-C motif) receptor 10	3.77515	2.59326	0.250023
3155	HMGCL	3-hydroxymethyl-3-methylglutaryl-CoA lyase	3.77515	3.04366	0.250023
3508	IGHMBP2	immunoglobulin mu binding protein 2	3.77515	3.62398	0.250023
5157	PDGFRL	platelet derived growth factor receptor like	3.77515	2.59326	0.250023
6335	SCN9A	sodium voltage-gated channel alpha subunit 9	3.77515	4.24089	0.250023
6898	TAT	tyrosine aminotransferase	3.77515	2.73682	0.250023
7008	TEF	thyrotrophic embryonic factor	3.77515	2.80387	0.250023
7541	ZBTB14	zinc finger and BTB domain containing 14	3.77515	3.19972	0.250023
8658	TNKS	tankyrase	3.77515	3.65661	0.250023
26012	NSMF	NMDA receptor synaptonuclear signaling and neuronal migration factor	3.77515	3.54838	0.250023
51805	COQ3	coenzyme Q3 methyltransferase	3.77515	3.19946	0.250023
55567	DNAH3	dynein axonemal heavy chain 3	3.77515	2.80387	0.250023
56922	MCCC1	methylcrotonoyl-CoA carboxylase 1	3.77515	3.76298	0.250023
57061	HYMAI	hydatidiform mole associated and imprinted (non-protein coding)	3.77515	2.80457	0.250023
79943	ZNF696	zinc finger protein 696	3.77515	3.24798	0.250023
131601	TPRA1	transmembrane protein adipocyte associated 1	3.77515	3.51031	0.250023
149420	PDIK1L	PDLIM1 interacting kinase 1 like	3.77515	3.58702	0.250023
206426	PIP5K1P1	phosphatidylinositol-4-phosphate 5-kinase, type I, pseudogene 1	3.77515	2.73775	0.250023
221443	OARD1	O-acyl-ADP-ribose deacylase 1	3.77515	3.54988	0.250023
285735	LINC00326	long intergenic non-protein coding RNA 326	3.77515	2.59326	0.250023
340547	VSIG1	V-set and immunoglobulin domain containing 1	3.77515	2.59326	0.250023
349633	PLET1	placenta expressed transcript 1	3.77515	2.66719	0.250023
677777	SCARNA12	small Cajal body-specific RNA 12	3.77515	3.79517	0.250023
100500851	MIR3918	microRNA 3918	3.77515	3.14949	0.250023
7027	TFDP1	transcription factor Dp-1	3.77515	5.65665	0.250506
6628	SNRPB	small nuclear ribonucleoprotein polypeptides B and B1	3.77515	5.03604	0.2513
55788	LMBRD1	LMBR1 domain containing 1	3.77515	4.06032	0.251319
9989	PPP4R1	protein phosphatase 4 regulatory subunit 1	3.77515	5.99072	0.25133
23370	ARHGEF18	Rho/Rac guanine nucleotide exchange factor 18	3.77515	5.05459	0.251477
8315	BRAP	BRCA1 associated protein	3.77515	4.14283	0.251604
7295	TXN	thioredoxin	3.77514	6.03922	0.251841
23516	SLC39A14	solute carrier family 39 member 14	3.77514	4.82734	0.251895
51122	COMMD2	COMM domain containing 2	3.77514	4.34831	0.252159
85464	SSH2	slingshot protein phosphatase 2	3.77514	3.58517	0.252449
54904	WHSC1L1	Wolf-Hirschhorn syndrome candidate 1-like 1	3.77514	5.17004	0.251032
2900	GRIK4	glutamate ionotropic receptor kainate type subunit 4	3.77514	3.29546	0.253801
5297	PI4KA	phosphatidylinositol 4-kinase alpha	3.77514	3.9166	0.253872
56904	SH3GLB2	SH3-domain GRB2-like endophilin B2	3.77513	4.32544	0.255239
29101	SSU72	SSU72 homolog, RNA polymerase II CTD phosphatase	3.77511	4.23733	0.254234
9663	LPIN2	lipin 2	3.77511	3.58899	0.265513
7071	KLF10	Kruppel-like factor 10	3.77509	4.8161	0.255971
51729	WBP11	WW domain binding protein 11	3.77509	4.84254	0.256117
9978	RBX1	ring-box 1, E3 ubiquitin protein ligase	3.77509	3.50635	0.270996
284836	LINC00319	long intergenic non-protein coding RNA 319	3.77509	4.5589	0.256825
342371	ATXN1L	ataxin 1 like	3.77503	3.38461	0.264173
55742	PARVA	parvin alpha	3.77499	4.38971	0.268632
79143	MBOAT7	membrane bound O-acyltransferase domain containing 7	3.77482	3.09804	0.294642
1102	RCBTB2	RCC1 and BTB domain containing protein 2	3.77478	2.98644	0.30297
23396	PIP5K1C	phosphatidylinositol-4-phosphate 5-kinase, type I, gamma	3.77476	3.04225	0.306205
7466	WFS1	wolframin ER transmembrane glycoprotein	3.77472	3.09899	0.314993
27184	DISC2	disrupted in schizophrenia 2 (non-protein coding)	3.77465	2.73764	0.332457
84839	RAX2	retina and anterior neural fold homeobox 2	3.77465	2.66684	0.332457
10081	PDCD7	programmed cell death 7	3.24233	3.46464	0.554971
5805	PTS	6-pyruvoyltetrahydropterin synthase	3.24229	3.72442	0.547548
401494	HACD4	3-hydroxyacyl-CoA dehydratase 4	3.24228	2.73671	0.546988
400242	DICER1-AS1	DICER1 antisense RNA 1	3.24227	2.59233	0.544387
2038	EPB42	erythrocyte membrane protein band 4.2	3.24227	2.59233	0.544244
22983	MAST1	microtubule associated serine/threonine kinase 1	3.24227	2.59221	0.543968
255057	CBARP	CACN beta subunit associated regulatory protein	3.24227	2.59221	0.543925
321	APBA2	amyloid beta precursor protein binding family A member 2	3.24227	2.59221	0.543875
79541	OR2A4	olfactory receptor family 2 subfamily A member 4	3.24227	2.59221	0.543826
333	APLP1	amyloid beta precursor like protein 1	3.24226	2.59149	0.54353
6693	SPN	sialophorin	3.24226	2.59149	0.543417
64122	FN3K	fructosamine 3 kinase	3.24226	2.59149	0.543388
2139	EYA2	EYA transcriptional coactivator and phosphatase 2	3.24226	2.59186	0.543001
10636	RGS14	regulator of G-protein signaling 14	3.24223	2.73505	0.537452
22838	RNF44	ring finger protein 44	3.2422	2.66555	0.533763
728558	ENTPD1-AS1	ENTPD1 antisense RNA 1	3.24217	3.04416	0.528119
79645	EFCAB1	EF-hand calcium binding domain 1	3.24215	2.66543	0.525728
79966	SCD5	stearoyl-CoA desaturase 5	3.24213	2.80341	0.522302
29126	CD274	CD274 molecule	3.24213	2.7354	0.522216
53838	C11orf24	chromosome 11 open reading frame 24	3.2421	3.89243	0.51916
8934	RAB29	RAB29, member RAS oncogene family	3.2421	3.19681	0.519054
24142	NAT6	N-acetyltransferase 6	3.24209	2.80174	0.518039
662	BNIP1	BCL2/adenovirus E1B 19kDa interacting protein 1	3.24208	3.14872	0.516529
339005	WHAMMP3	WAS protein homolog associated with actin, golgi membranes and microtubules pseudogene 3	3.24208	2.86676	0.516253
8288	EPX	eosinophil peroxidase	3.24207	2.80257	0.515093
51434	ANAPC7	anaphase promoting complex subunit 7	3.24205	4.60374	0.513008
90196	SYS1	Sys1 golgi trafficking protein	3.24204	3.42401	0.511625
339761	CYP27C1	cytochrome P450 family 27 subfamily C member 1	3.24203	3.19727	0.510225
7569	ZNF182	zinc finger protein 182	3.24203	3.19727	0.510209
64951	MRPS24	mitochondrial ribosomal protein S24	3.24202	3.38425	0.509121
100534592	URGCP-MRPS24	URGCP-MRPS24 readthrough	3.24201	3.72931	0.507818
8420	SNHG3	small nucleolar RNA host gene 3	3.242	3.19799	0.506509
4289	MKLN1	muskelin 1	3.24199	3.918	0.505776
686	BTD	biotinidase	3.24199	3.14693	0.505116
26094	DCAF4	DDB1 and CUL4 associated factor 4	3.24198	3.42613	0.504911
56998	CTNNBIP1	catenin beta interacting protein 1	3.24198	3.0956	0.504904
138162	C9orf116	chromosome 9 open reading frame 116	3.24198	3.14777	0.504319
6714	SRC	SRC proto-oncogene, non-receptor tyrosine kinase	3.24198	3.24803	0.50401
338872	C1QTNF9	C1q and tumor necrosis factor related protein 9	3.24197	3.38379	0.503716
9818	NUP58	nucleoporin 58kDa	3.24197	5.11722	0.503556
6785	ELOVL4	ELOVL fatty acid elongase 4	3.24197	3.65698	0.503509
57232	ZNF630	zinc finger protein 630	3.24197	3.14931	0.503017
8293	SERF1A	small EDRK-rich factor 1A (telomeric)	3.24197	4.18927	0.502947
56243	KIAA1217	KIAA1217	3.24196	4.23619	0.50278
28227	PPP2R3B	protein phosphatase 2 regulatory subunit B'', beta	3.24196	3.42564	0.502748
55748	CNDP2	CNDP dipeptidase 2 (metallopeptidase M20 family)	3.24196	4.97084	0.502603
9587	MAD2L1BP	MAD2L1 binding protein	3.24196	3.7638	0.50256
5357	PLS1	plastin 1	3.24196	4.30295	0.502121
147657	ZNF480	zinc finger protein 480	3.24196	4.35382	0.502026
64145	RBSN	rabenosyn, RAB effector	3.24195	4.82886	0.501601
22873	DZIP1	DAZ interacting zinc finger protein 1	3.24195	3.58623	0.501313
23107	MRPS27	mitochondrial ribosomal protein S27	3.24195	4.84365	0.501026
54495	TMX3	thioredoxin related transmembrane protein 3	3.24195	5.40956	0.500979
56999	ADAMTS9	ADAM metallopeptidase with thrombospondin type 1 motif 9	3.24194	3.29301	0.500826
5156	PDGFRA	platelet derived growth factor receptor alpha	3.24194	4.28414	0.500792
10130	PDIA6	protein disulfide isomerase family A member 6	3.24194	6.30866	0.500736
23032	USP33	ubiquitin specific peptidase 33	3.24194	5.01426	0.500563
10672	GNA13	G protein subunit alpha 13	3.24194	4.60771	0.500541
55117	SLC6A15	solute carrier family 6 member 15	3.24194	4.77696	0.5005
10635	RAD51AP1	RAD51 associated protein 1	3.24194	4.3264	0.500336
5701	PSMC2	proteasome 26S subunit, ATPase 2	3.24194	5.18383	0.500202
11234	HPS5	HPS5, biogenesis of lysosomal organelles complex 2 subunit 2	3.24194	4.57249	0.500055
59271	EVA1C	eva-1 homolog C (C. elegans)	3.24194	3.04253	0.527163
6631	SNRPC	small nuclear ribonucleoprotein polypeptide C	3.24194	4.23631	0.500015
11240	PADI2	peptidyl arginine deiminase, type II	3.24194	3.72632	0.500015
22850	ADNP2	ADNP homeobox 2	3.24194	3.94675	0.500015
27236	ARFIP1	ADP ribosylation factor interacting protein 1	3.24194	4.55333	0.500015
51244	CCDC174	coiled-coil domain containing 174	3.24194	3.91889	0.500015
51527	GSKIP	GSK3B interacting protein	3.24194	3.72852	0.500015
55328	RNLS	renalase, FAD-dependent amine oxidase	3.24194	3.95132	0.500015
121457	IKBIP	IKBKB interacting protein	3.24194	3.79281	0.516903
96459	FNIP1	folliculin interacting protein 1	3.24194	3.75945	0.514331
8802	SUCLG1	succinate-CoA ligase, alpha subunit	3.24194	4.52795	0.512598
4552	MTRR	5-methyltetrahydrofolate-homocysteine methyltransferase reductase	3.24194	3.66172	0.51049
1942	EFNA1	ephrin-A1	3.24194	3.85648	0.509918
27020	NPTN	neuroplastin	3.24194	5.14084	0.50988
466	ATF1	activating transcription factor 1	3.24194	4.02894	0.509361
65244	SPATS2	spermatogenesis associated serine rich 2	3.24194	3.6913	0.509342
51160	VPS28	VPS28, ESCRT-I subunit	3.24194	3.85532	0.50892
79634	SCRN3	secernin 3	3.24194	3.51091	0.508629
51429	SNX9	sorting nexin 9	3.24194	4.92634	0.508546
90379	DCAF15	DDB1 and CUL4 associated factor 15	3.24194	3.38519	0.508413
1613	DAPK3	death-associated protein kinase 3	3.24194	3.73151	0.506645
441024	MTHFD2L	methylenetetrahydrofolate dehydrogenase (NADP+ dependent) 2-like	3.24194	3.58436	0.506134
122704	MRPL52	mitochondrial ribosomal protein L52	3.24194	3.76389	0.505412
24145	PANX1	pannexin 1	3.24194	4.45101	0.504698
91442	FAAP24	Fanconi anemia core complex associated protein 24	3.24194	2.98396	0.504066
25976	TIPARP	TCDD-inducible poly(ADP-ribose) polymerase	3.24194	5.01758	0.503798
56141	PCDHA7	protocadherin alpha 7	3.24194	3.09442	0.503746
4953	ODC1	ornithine decarboxylase 1	3.24194	4.53133	0.503559
55252	ASXL2	additional sex combs like 2, transcriptional regulator	3.24194	3.72505	0.503313
642587	MIR205HG	MIR205 host gene	3.24194	3.46837	0.502704
123283	TARSL2	threonyl-tRNA synthetase-like 2	3.24194	3.29292	0.502572
9874	TLK1	tousled like kinase 1	3.24194	4.2103	0.502354
3703	STT3A	STT3A, catalytic subunit of the oligosaccharyltransferase complex	3.24194	5.17696	0.501951
9933	PUM3	pumilio RNA binding family member 3	3.24194	5.23712	0.50189
10577	NPC2	Niemann-Pick disease, type C2	3.24194	4.97084	0.501755
57619	SHROOM3	shroom family member 3	3.24194	5.001	0.501649
10226	PLIN3	perilipin 3	3.24194	4.88831	0.501593
5911	RAP2A	RAP2A, member of RAS oncogene family	3.24194	5.38602	0.501365
23515	MORC3	MORC family CW-type zinc finger 3	3.24194	4.88538	0.501261
7533	YWHAH	tyrosine 3-monooxygenase/tryptophan 5-monooxygenase activation protein eta	3.24194	5.8619	0.501245
327	APEH	acylaminoacyl-peptide hydrolase	3.24194	4.68157	0.501216
60343	FAM3A	family with sequence similarity 3 member A	3.24194	3.46716	0.501142
51637	C14orf166	chromosome 14 open reading frame 166	3.24194	5.38847	0.501078
2959	GTF2B	general transcription factor IIB	3.24194	3.94685	0.501004
405	ARNT	aryl hydrocarbon receptor nuclear translocator	3.24194	3.94958	0.500928
124923	SGK494	uncharacterized serine/threonine-protein kinase SgK494	3.24194	3.69518	0.500915
54867	TMEM214	transmembrane protein 214	3.24194	3.42657	0.500846
5955	RCN2	reticulocalbin 2	3.24194	4.76137	0.500821
5747	PTK2	protein tyrosine kinase 2	3.24194	5.88572	0.500805
397	ARHGDIB	Rho GDP dissociation inhibitor (GDI) beta	3.24194	4.32722	0.500776
23052	ENDOD1	endonuclease domain containing 1	3.24194	5.50594	0.500753
2936	GSR	glutathione reductase	3.24194	4.82401	0.500691
84267	C9orf64	chromosome 9 open reading frame 64	3.24194	3.42915	0.500642
51433	ANAPC5	anaphase promoting complex subunit 5	3.24194	5.32869	0.500525
223082	ZNRF2	zinc and ring finger 2, E3 ubiquitin protein ligase	3.24194	3.88972	0.500518
6917	TCEA1	transcription elongation factor A1	3.24194	5.20849	0.500298
51193	ZNF639	zinc finger protein 639	3.24194	3.79691	0.500167
1164	CKS2	CDC28 protein kinase regulatory subunit 2	3.24194	5.07992	0.500062
51321	AMZ2	archaelysin family metallopeptidase 2	3.24194	3.6938	0.500049
31	ACACA	acetyl-CoA carboxylase alpha	3.24194	4.69526	0.500015
274	BIN1	bridging integrator 1	3.24194	3.54687	0.500015
675	BRCA2	breast cancer 2	3.24194	4.69536	0.500015
761	CA3	carbonic anhydrase III	3.24194	3.04156	0.500015
1174	AP1S1	adaptor related protein complex 1 sigma 1 subunit	3.24194	3.94765	0.500015
1389	CREBL2	cAMP responsive element binding protein like 2	3.24194	3.94676	0.500015
1954	MEGF8	multiple EGF like domains 8	3.24194	3.33888	0.500015
2701	GJA4	gap junction protein alpha 4	3.24194	2.66554	0.500015
3250	HPR	haptoglobin-related protein	3.24194	2.59221	0.500015
3614	IMPDH1	IMP (inosine 5'-monophosphate) dehydrogenase 1	3.24194	4.43622	0.500015
4094	MAF	v-maf avian musculoaponeurotic fibrosarcoma oncogene homolog	3.24194	2.59149	0.500015
4621	MYH3	myosin, heavy chain 3, skeletal muscle, embryonic	3.24194	2.51427	0.500015
5148	PDE6G	phosphodiesterase 6G	3.24194	2.51427	0.500015
5204	PFDN5	prefoldin subunit 5	3.24194	4.82603	0.500015
5546	PRCC	papillary renal cell carcinoma (translocation-associated)	3.24194	3.58622	0.500015
6502	SKP2	S-phase kinase-associated protein 2, E3 ubiquitin protein ligase	3.24194	4.3282	0.500015
6695	SPOCK1	sparc/osteonectin, cwcv and kazal-like domains proteoglycan (testican) 1	3.24194	2.86521	0.500015
7479	WNT8B	wingless-type MMTV integration site family member 8B	3.24194	2.59186	0.500015
7763	ZFAND5	zinc finger AN1-type containing 5	3.24194	4.9149	0.500015
7840	ALMS1	ALMS1, centrosome and basal body associated protein	3.24194	3.82604	0.500015
9183	ZW10	zw10 kinetochore protein	3.24194	4.28193	0.500015
9510	ADAMTS1	ADAM metallopeptidase with thrombospondin type 1 motif 1	3.24194	2.51427	0.500015
9518	GDF15	growth differentiation factor 15	3.24194	2.59186	0.500015
9762	LZTS3	leucine zipper, putative tumor suppressor family member 3	3.24194	2.51427	0.500015
9819	TSC22D2	TSC22 domain family member 2	3.24194	4.30618	0.500015
9945	GFPT2	glutamine-fructose-6-phosphate transaminase 2	3.24194	2.51427	0.500015
10103	TSPAN1	tetraspanin 1	3.24194	4.47732	0.500015
10120	ACTR1B	ARP1 actin-related protein 1 homolog B, centractin beta (yeast)	3.24194	3.75964	0.500015
10370	CITED2	Cbp/p300 interacting transactivator with Glu/Asp rich carboxy-terminal domain 2	3.24194	2.86664	0.500015
10505	SEMA4F	ssemaphorin 4F	3.24194	2.6658	0.500015
10910	SUGT1	SGT1 homolog, MIS12 kinetochore complex assembly cochaperone	3.24194	4.93404	0.500015
11142	PKIG	protein kinase (cAMP-dependent, catalytic) inhibitor gamma	3.24194	3.34064	0.500015
11160	ERLIN2	ER lipid raft associated 2	3.24194	4.28148	0.500015
23382	AHCYL2	adenosylhomocysteinase like 2	3.24194	3.04037	0.500015
23491	CES3	carboxylesterase 3	3.24194	2.59186	0.500015
23600	AMACR	alpha-methylacyl-CoA racemase	3.24194	3.62073	0.500015
26035	GLCE	glucuronic acid epimerase	3.24194	4.05871	0.500015
28955	DEXI	Dexi homolog (mouse)	3.24194	3.24754	0.500015
29984	RHOD	ras homolog family member D	3.24194	4.90324	0.500015
49856	WRAP73	WD repeat containing, antisense to TP73	3.24194	2.9275	0.500015
51337	THEM6	thioesterase superfamily member 6	3.24194	3.42484	0.500015
51378	ANGPT4	angiopoietin 4	3.24194	2.6658	0.500015
51606	ATP6V1H	ATPase H+ transporting V1 subunit H	3.24194	4.5926	0.500015
54758	KLHDC4	kelch domain containing 4	3.24194	3.58402	0.500015
54932	EXD3	exonuclease 3'-5' domain containing 3	3.24194	2.59233	0.500015
54958	TMEM160	transmembrane protein 160	3.24194	2.59149	0.500015
55266	TMEM19	transmembrane protein 19	3.24194	4.30719	0.500015
55437	STRADB	STE20-related kinase adaptor beta	3.24194	3.1975	0.500015
56954	NIT2	nitrilase family member 2	3.24194	3.91806	0.500015
57549	IGSF9	immunoglobulin superfamily member 9	3.24194	3.24719	0.500015
57595	PDZD4	PDZ domain containing 4	3.24194	2.51427	0.500015
57716	PRX	periaxin	3.24194	2.80341	0.500015
79364	ZXDC	ZXD family zinc finger C	3.24194	3.58564	0.500015
80319	CXXC4	CXXC finger protein 4	3.24194	2.51427	0.500015
81929	SEH1L	SEH1 like nucleoporin	3.24194	4.30608	0.500015
84310	C7orf50	chromosome 7 open reading frame 50	3.24194	3.76347	0.500015
85363	TRIM5	tripartite motif containing 5	3.24194	3.4666	0.500015
91694	LONRF1	LON peptidase N-terminal domain and ring finger 1	3.24194	2.73636	0.500015
94241	TP53INP1	tumor protein p53 inducible nuclear protein 1	3.24194	3.58516	0.500015
112616	CMTM7	CKLF like MARVEL transmembrane domain containing 7	3.24194	2.59149	0.500015
113622	ADPRHL1	ADP-ribosylhydrolase like 1	3.24194	2.51427	0.500015
122525	C14orf28	chromosome 14 open reading frame 28	3.24194	2.6658	0.500015
122945	NOXRED1	NADP-dependent oxidoreductase domain containing 1	3.24194	3.58682	0.500015
124930	ANKRD13B	ankyrin repeat domain 13B	3.24194	2.80221	0.500015
128077	LIX1L	limb and CNS expressed 1 like	3.24194	2.66471	0.500015
145173	B3GLCT	beta 3-glucosyltransferase	3.24194	3.04227	0.500015
146909	KIF18B	kinesin family member 18B	3.24194	3.69255	0.500015
149603	RNF187	ring finger protein 187	3.24194	3.72623	0.500015
153339	TMEM167A	transmembrane protein 167A	3.24194	4.60933	0.500015
163259	DENND2C	DENN domain containing 2C	3.24194	4.45462	0.500015
163732	CITED4	Cbp/p300 interacting transactivator with Glu/Asp rich carboxy-terminal domain 4	3.24194	2.86664	0.500015
169714	QSOX2	quiescin sulfhydryl oxidase 2	3.24194	3.19905	0.500015
254773	LYG2	lysozyme g2	3.24194	2.59186	0.500015
255275	MYADML2	myeloid-associated differentiation marker-like 2	3.24194	2.51427	0.500015
284111	SLC13A5	solute carrier family 13 member 5	3.24194	2.59186	0.500015
284297	SSC5D	scavenger receptor cysteine rich family, 5 domains	3.24194	2.86556	0.500015
284358	MAMSTR	MEF2 activating motif and SAP domain containing transcriptional regulator	3.24194	2.51427	0.500015
285629	LOC285629	uncharacterized LOC285629	3.24194	2.51427	0.500015
286128	ZFP41	ZFP41 zinc finger protein	3.24194	2.98623	0.500015
340152	ZC3H12D	zinc finger CCCH-type containing 12D	3.24194	2.59149	0.500015
343263	MYBPHL	myosin binding protein H-like	3.24194	3.14693	0.500015
345062	PRSS48	protease, serine 48	3.24194	2.51427	0.500015
349075	ZNF713	zinc finger protein 713	3.24194	2.51427	0.500015
387032	ZKSCAN4	zinc finger with KRAB and SCAN domains 4	3.24194	3.19809	0.500015
442117	GALNTL6	polypeptide N-acetylgalactosaminyltransferase-like 6	3.24194	2.66638	0.500015
728858	C12orf71	chromosome 12 open reading frame 71	3.24194	2.59186	0.500015
100144595	LOC100144595	uncharacterized LOC100144595	3.24194	2.51427	0.500015
100289373	UBAC2-AS1	UBAC2 antisense RNA 1	3.24194	2.66544	0.500015
100506898	MAGOH2P	mago homolog 2, pseudogene	3.24194	2.73468	0.500015
100507466	DPH6-AS1	DPH6 antisense RNA 1 (head to head)	3.24194	2.51427	0.500015
100873983	MAGI1-AS1	MAGI1 antisense RNA 1	3.24194	2.66471	0.500015
100874200	ARHGEF3-AS1	ARHGEF3 antisense RNA 1	3.24194	2.73587	0.500015
100874239	ARHGAP26-AS1	ARHGAP26 antisense RNA 1	3.24194	2.51427	0.500015
840	CASP7	caspase 7	3.24194	3.85736	0.500015
23265	EXOC7	exocyst complex component 7	3.24194	4.74795	0.500015
55147	RBM23	RNA binding motif protein 23	3.24194	3.76149	0.500015
81488	POLR2M	polymerase (RNA) II subunit M	3.24194	4.3273	0.500015
84955	NUDCD1	NudC domain containing 1	3.24194	4.71378	0.500015
85028	SNHG12	small nucleolar RNA host gene 12	3.24194	3.54675	0.500015
121512	FGD4	FYVE, RhoGEF and PH domain containing 4	3.24194	4.98551	0.500015
150776	LOC150776	sphingomyelin phosphodiesterase 4, neutral membrane (neutral sphingomyelinase-3) pseudogene	3.24194	3.50798	0.500015
221336	BEND6	BEN domain containing 6	3.24194	3.62142	0.500015
100130717	CECR5-AS1	CECR5 antisense RNA 1	3.24193	3.24694	0.500244
5917	RARS	arginyl-tRNA synthetase	3.24193	5.48122	0.500359
59277	NTN4	netrin 4	3.24193	6.76158	0.500604
373156	GSTK1	glutathione S-transferase kappa 1	3.24193	4.32717	0.500612
55276	PGM2	phosphoglucomutase 2	3.24193	4.37258	0.500797
11227	GALNT5	polypeptide N-acetylgalactosaminyltransferase 5	3.24193	4.30543	0.500852
58516	FAM60A	family with sequence similarity 60 member A	3.24192	4.76127	0.501334
7157	TP53	tumor protein p53	3.24192	4.23385	0.501341
100287171	WASH1	WAS protein family homolog 1	3.24192	3.14764	0.501358
7818	DAP3	death associated protein 3	3.24192	4.47535	0.501405
2635	GBP3	guanylate binding protein 3	3.24192	4.73132	0.501461
5540	NPY4R	neuropeptide Y receptor Y4	3.24192	4.18794	0.501541
23352	UBR4	ubiquitin protein ligase E3 component n-recognin 4	3.24192	3.9763	0.501779
120	ADD3	adducin 3	3.24192	4.74271	0.501807
53938	PPIL3	peptidylprolyl isomerase like 3	3.24191	3.76103	0.502334
121665	SPPL3	signal peptide peptidase like 3	3.2419	3.19762	0.503431
23642	SNHG1	small nucleolar RNA host gene 1	3.2419	4.05783	0.503531
587	BCAT2	branched chain amino acid transaminase 2	3.2419	3.04156	0.503609
9422	ZNF264	zinc finger protein 264	3.2419	3.69221	0.503868
23026	MYO16	myosin XVI	3.2419	3.09619	0.503985
10987	COPS5	COP9 signalosome subunit 5	3.24188	4.28049	0.505869
8260	NAA10	N(alpha)-acetyltransferase 10, NatA catalytic subunit	3.24188	4.18694	0.506139
6606	SMN1	survival of motor neuron 1, telomeric	3.24188	4.53307	0.506387
55114	ARHGAP17	Rho GTPase activating protein 17	3.24185	3.14882	0.509349
2230	FDX1	ferredoxin 1	3.24185	3.91715	0.509692
93134	ZNF561	zinc finger protein 561	3.24182	3.54745	0.512685
10308	ZNF267	zinc finger protein 267	3.24182	4.05678	0.512928
79753	SNIP1	Smad nuclear interacting protein 1	3.24182	4.16805	0.513042
57623	ZFAT	zinc finger and AT-hook domain containing	3.24179	3.14647	0.516366
134266	GRPEL2	GrpE like 2, mitochondrial	3.24178	3.91756	0.517455
55330	BLOC1S4	biogenesis of lysosomal organelles complex 1 subunit 4	3.24178	2.80174	0.517978
1601	DAB2	Dab, mitogen-responsive phosphoprotein, homolog 2 (Drosophila)	3.24178	2.86509	0.518062
93058	COQ10A	coenzyme Q10A	3.24178	2.86666	0.518673
7486	WRN	Werner syndrome RecQ like helicase	3.24176	3.91514	0.52026
90139	TSPAN18	tetraspanin 18	3.24176	2.80259	0.521136
10650	PRELID3A	PRELI domain containing 3A	3.24175	2.80185	0.521624
254268	AKNAD1	AKNA domain containing 1	3.24175	2.7354	0.522079
284131	ENDOV	endonuclease V	3.24174	2.92798	0.523177
83983	TSSK6	testis specific serine kinase 6	3.24174	2.66591	0.523884
89801	PPP1R3F	protein phosphatase 1 regulatory subunit 3F	3.24173	2.8021	0.524168
123920	CMTM3	CKLF like MARVEL transmembrane domain containing 3	3.24173	3.24459	0.524993
23629	BRD7P3	bromodomain containing 7 pseudogene 3	3.24172	2.66543	0.525678
9304	SNORD22	small nucleolar RNA, C/D box 22	3.24171	2.73575	0.528219
4752	NEK3	NIMA related kinase 3	3.2417	3.29207	0.529283
10312	TCIRG1	T-cell immune regulator 1, ATPase H+ transporting V0 subunit a3	3.24169	3.29386	0.531251
374403	TBC1D10C	TBC1 domain family member 10C	3.24168	2.66507	0.532304
100616404	MIR4515	microRNA 4515	3.24167	2.66554	0.533519
80055	PGAP1	post-GPI attachment to proteins 1	3.24165	2.73505	0.537291
3660	IRF2	interferon regulatory factor 2	3.24162	2.86723	0.542052
4958	OMD	osteomodulin	3.24161	2.59186	0.543252
80741	LY6G5C	lymphocyte antigen 6 complex, locus G5C	3.24161	2.59149	0.543325
10791	VAMP5	vesicle associated membrane protein 5	3.24161	2.59186	0.543365
79923	NANOG	Nanog homeobox	3.24161	2.59149	0.543399
7434	VIPR2	vasoactive intestinal peptide receptor 2	3.24161	2.59149	0.543529
5244	ABCB4	ATP binding cassette subfamily B member 4	3.24161	2.59149	0.543588
100506581	C16orf95	chromosome 16 open reading frame 95	3.24161	2.59149	0.543607
54090	LINC00111	long intergenic non-protein coding RNA 111	3.24161	2.59221	0.543925
956	ENTPD3	ectonucleoside triphosphate diphosphohydrolase 3	3.24161	2.59233	0.544051
84671	ZNF347	zinc finger protein 347	3.24161	2.59233	0.544065
170082	TCEANC	transcription elongation factor A N-terminal and central domain containing	3.2416	2.6647	0.544646
54996	MARC2	mitochondrial amidoxime reducing component 2	3.24155	2.86724	0.554971
84705	GTPBP3	GTP binding protein 3 (mitochondrial)	3.24155	2.73542	0.554971
100293534	C4B_2	complement component 4B (Chido blood group), copy 2	3.24155	2.86688	0.554971
9453	GGPS1	geranylgeranyl diphosphate synthase 1	2.85803	4.47896	0.0777877
388165	UBE2Q2P1	ubiquitin conjugating enzyme E2Q family member 2 pseudogene 1	2.67529	4.09525	0.0742854
92667	MGME1	mitochondrial genome maintenance exonuclease 1	2.67526	4.5443	0.0742714
27131	SNX5	sorting nexin 5	2.67512	5.85138	0.0721383
10598	AHSA1	AHA1, activator of heat shock 90kDa protein ATPase homolog 1 (yeast)	2.67504	5.39708	0.0712188
4601	MXI1	MAX interactor 1, dimerization protein	2.67497	3.5561	0.0703455
4682	NUBP1	nucleotide binding protein 1	2.67497	4.06915	0.0703455
56674	TMEM9B	TMEM9 domain family member B	2.67496	4.37993	0.0703455
51639	SF3B6	splicing factor 3b subunit 6	2.67417	5.18517	0.080179
2065	ERBB3	erb-b2 receptor tyrosine kinase 3	2.67222	4.50581	0.108101
440584	SLC2A1-AS1	SLC2A1 antisense RNA 1	2.46373	2.99144	0.185518
400931	MIRLET7BHG	MIRLET7B host gene	2.46364	3.70254	0.176354
339403	RXFP4	relaxin/insulin-like family peptide receptor 4	2.46303	3.15536	0.164473
9454	HOMER3	homer scaffolding protein 3	2.46127	5.4539	0.14141
79581	SLC52A2	solute carrier family 52 member 2	2.46103	4.58394	0.134835
5818	NECTIN1	nectin cell adhesion molecule 1	2.46077	4.17128	0.130169
6607	SMN2	survival of motor neuron 2, centromeric	2.46058	5.12588	0.127853
10973	ASCC3	activating signal cointegrator 1 complex subunit 3	2.46055	6.30711	0.127122
6732	SRPK1	SRSF protein kinase 1	2.46053	5.90963	0.126864
1998	ELF2	E74 like ETS transcription factor 2	2.46041	4.5233	0.12504
28956	LAMTOR2	late endosomal/lysosomal adaptor, MAPK and MTOR activator 2	2.46041	3.59291	0.12504
784	CACNB3	calcium voltage-gated channel auxiliary subunit beta 3	2.4604	3.95546	0.12504
9710	KIAA0355	KIAA0355	2.4604	3.66474	0.12504
57095	PITHD1	PITH (C-terminal proteasome-interacting domain of thioredoxin-like) domain containing 1	2.4604	4.03962	0.12504
5265	SERPINA1	serpin peptidase inhibitor, clade A (alpha-1 antiproteinase, antitrypsin), member 1	2.4604	2.93375	0.12504
9522	SCAMP1	secretory carrier membrane protein 1	2.46034	5.35784	0.125847
900	CCNG1	cyclin G1	2.46009	5.74859	0.129969
24	ABCA4	ATP binding cassette subfamily A member 4	2.38713	3.29607	1
1909	EDNRA	endothelin receptor type A	2.38713	3.03901	1
128989	TANGO2	transport and golgi organization 2 homolog	2.38713	3.19883	1
56623	INPP5E	inositol polyphosphate-5-phosphatase E	2.38713	2.98531	1
583	BBS2	Bardet-Biedl syndrome 2	2.38707	3.33618	1
79922	MRM1	mitochondrial rRNA methyltransferase 1	2.38706	2.80036	1
284371	ZNF841	zinc finger protein 841	2.38705	3.14413	1
4824	NKX3-1	NK3 homeobox 1	2.38705	3.04241	1
140838	NANP	N-acetylneuraminic acid phosphatase	2.38705	3.14366	1
54826	GIN1	gypsy retrotransposon integrase 1	2.38704	3.50254	1
80217	CFAP43	cilia and flagella associated protein 43	2.38704	3.03968	1
146760	RTN4RL1	reticulon 4 receptor-like 1	2.38704	2.928	1
139322	APOOL	apolipoprotein O like	2.38704	2.73508	1
9789	SPCS2	signal peptidase complex subunit 2	2.38702	4.00127	1
729440	CCDC61	coiled-coil domain containing 61	2.38702	2.66405	1
81605	URM1	ubiquitin related modifier 1	2.38701	3.50384	1
84306	PDCD2L	programmed cell death 2-like	2.38701	2.98386	1
9792	SERTAD2	SERTA domain containing 2	2.38701	2.92646	1
286223	C9orf47	chromosome 9 open reading frame 47	2.38701	2.80056	1
26056	RAB11FIP5	RAB11 family interacting protein 5 (class I)	2.38701	3.33572	1
65977	PLEKHA3	pleckstrin homology domain containing A3	2.38701	3.50949	1
2119	ETV5	ETS variant 5	2.38701	3.04002	1
284611	FAM102B	family with sequence similarity 102 member B	2.38701	3.09315	1
643866	CBLN3	cerebellin 3 precursor	2.38701	2.73566	1
94086	HSPB9	heat shock protein family B (small) member 9	2.387	2.86443	1
4285	MIPEP	mitochondrial intermediate peptidase	2.387	3.94349	1
22911	WDR47	WD repeat domain 47	2.387	3.75749	1
2444	FRK	fyn-related Src family tyrosine kinase	2.387	3.46661	1
54585	LZTFL1	leucine zipper transcription factor like 1	2.38699	3.50416	1
6609	SMPD1	sphingomyelin phosphodiesterase 1	2.38699	3.03827	1
23357	ANGEL1	angel homolog 1 (Drosophila)	2.38699	2.66294	1
685	BTC	betacellulin	2.38699	2.66294	1
2947	GSTM3	glutathione S-transferase mu 3 (brain)	2.38699	2.5914	1
642778	NPIPA3	nuclear pore complex interacting protein family member A3	2.38699	3.54528	1
163882	CNST	consortin, connexin sorting protein	2.38699	3.24612	1
124995	MRPL10	mitochondrial ribosomal protein L10	2.38699	3.14496	1
4712	NDUFB6	NADH:ubiquinone oxidoreductase subunit B6	2.38698	3.85454	1
100359394	LINC00102	long intergenic non-protein coding RNA 102	2.38698	2.73471	1
283106	CSNK2A3	casein kinase 2 alpha 3	2.38698	2.73471	1
5190	PEX6	peroxisomal biogenesis factor 6	2.38698	3.38087	1
1135	CHRNA2	cholinergic receptor nicotinic alpha 2 subunit	2.38698	2.73473	1
4047	LSS	lanosterol synthase (2,3-oxidosqualene-lanosterol cyclase)	2.38698	3.85213	1
283358	B4GALNT3	beta-1,4-N-acetyl-galactosaminyltransferase 3	2.38697	3.09423	1
60685	ZFAND3	zinc finger AN1-type containing 3	2.38697	3.29224	1
112	ADCY6	adenylate cyclase 6	2.38697	3.73027	1
10196	PRMT3	protein arginine methyltransferase 3	2.38697	4.13613	1
541565	C8orf58	chromosome 8 open reading frame 58	2.38697	2.98389	1
6873	TAF2	TATA-box binding protein associated factor 2	2.38697	4.62718	1
140691	TRIM69	tripartite motif containing 69	2.38697	2.66534	1
54989	ZNF770	zinc finger protein 770	2.38697	5.17227	1
9407	TMPRSS11D	transmembrane protease, serine 11D	2.38696	2.98282	1
2218	FKTN	fukutin	2.38696	3.58136	1
89781	HPS4	HPS4, biogenesis of lysosomal organelles complex 3 subunit 2	2.38696	3.34006	1
57111	RAB25	RAB25, member RAS oncogene family	2.38696	4.0312	1
9091	PIGQ	phosphatidylinositol glycan anchor biosynthesis class Q	2.38696	3.19602	1
9541	CIR1	corepressor interacting with RBPJ, 1	2.38696	4.42656	1
23659	PLA2G15	phospholipase A2 group XV	2.38696	2.66475	1
100335030	LOC100335030	FGFR1 oncogene partner 2 pseudogene	2.38696	2.66475	1
57113	TRPC7	transient receptor potential cation channel subfamily C member 7	2.38696	2.59046	1
23333	DPY19L1	dpy-19 like 1 (C. elegans)	2.38696	4.10859	1
221504	ZBTB9	zinc finger and BTB domain containing 9	2.38696	3.04087	1
26099	SZRD1	SUZ RNA binding domain containing 1	2.38695	4.65543	1
1351	COX8A	cytochrome c oxidase subunit 8A	2.38695	3.88276	1
79050	NOC4L	nucleolar complex associated 4 homolog	2.38695	2.80176	1
1371	CPOX	coproporphyrinogen oxidase	2.38695	3.79119	1
57176	VARS2	valyl-tRNA synthetase 2, mitochondrial	2.38695	4.08571	1
64979	MRPL36	mitochondrial ribosomal protein L36	2.38695	3.33772	1
147184	TMEM99	transmembrane protein 99	2.38695	4.33384	1
79576	NKAP	NFKB activating protein	2.38695	4.30497	1
23116	FAM179B	family with sequence similarity 179 member B	2.38695	3.42729	1
27085	MTBP	MDM2 binding protein	2.38695	3.75782	1
55622	TTC27	tetratricopeptide repeat domain 27	2.38695	4.0295	1
677805	SNORA18	small nucleolar RNA, H/ACA box 18	2.38695	2.73329	1
2648	KAT2A	lysine acetyltransferase 2A	2.38694	3.29327	1
57148	RALGAPB	Ral GTPase activating protein non-catalytic beta subunit	2.38694	4.34606	1
84895	FAM73B	family with sequence similarity 73 member B	2.38694	3.03971	1
22796	COG2	component of oligomeric golgi complex 2	2.38694	3.85177	1
25977	NECAP1	NECAP endocytosis associated 1	2.38694	3.1473	1
55175	KLHL11	kelch like family member 11	2.38694	3.14698	1
9658	ZNF516	zinc finger protein 516	2.38694	2.98424	1
58489	ABHD17C	abhydrolase domain containing 17C	2.38694	3.14698	1
246329	STAC3	SH3 and cysteine rich domain 3	2.38694	2.58972	1
7390	UROS	uroporphyrinogen III synthase	2.38694	3.19836	1
642559	POU5F1P3	POU class 5 homeobox 1 pseudogene 3	2.38694	2.58972	1
1207	CLNS1A	chloride nucleotide-sensitive channel 1A	2.38694	4.949	1
8747	ADAM21	ADAM metallopeptidase domain 21	2.38694	2.58972	1
402483	LINC01000	long intergenic non-protein coding RNA 1000	2.38694	3.14862	1
10013	HDAC6	histone deacetylase 6	2.38693	3.5815	1
5424	POLD1	polymerase (DNA) delta 1, catalytic subunit	2.38693	3.54525	1
26133	TRPC4AP	transient receptor potential cation channel subfamily C member 4 associated protein	2.38693	4.15809	1
55610	VPS50	VPS50, EARP/GARPII complex subunit	2.38693	4.30065	1
6652	SORD	sorbitol dehydrogenase	2.38693	3.97348	1
252983	STXBP4	syntaxin binding protein 4	2.38693	3.03956	1
7402	UTRN	utrophin	2.38693	5.3093	1
79989	TTC26	tetratricopeptide repeat domain 26	2.38693	3.29035	1
91754	NEK9	NIMA related kinase 9	2.38693	3.85552	1
64747	MFSD1	major facilitator superfamily domain containing 1	2.38693	4.62773	1
131474	CHCHD4	coiled-coil-helix-coiled-coil-helix domain containing 4	2.38693	3.38416	1
91050	CCDC149	coiled-coil domain containing 149	2.38692	3.09444	1
11275	KLHL2	kelch like family member 2	2.38692	4.38891	1
3708	ITPR1	inositol 1,4,5-trisphosphate receptor type 1	2.38692	4.74991	1
192670	AGO4	argonaute 4, RISC catalytic component	2.38692	3.33798	1
25994	HIGD1A	HIG1 hypoxia inducible domain family member 1A	2.38692	5.68656	1
7011	TEP1	telomerase associated protein 1	2.38692	3.46741	1
348013	TMEM255B	transmembrane protein 255B	2.38692	2.66368	1
55311	ZNF444	zinc finger protein 444	2.38692	2.66368	1
148479	PHF13	PHD finger protein 13	2.38692	2.8656	1
22877	MLXIP	MLX interacting protein	2.38692	3.04229	1
55761	TTC17	tetratricopeptide repeat domain 17	2.38692	4.8375	1
84706	GPT2	glutamic pyruvate transaminase (alanine aminotransferase) 2	2.38692	3.46858	1
7476	WNT7A	wingless-type MMTV integration site family member 7A	2.38692	2.73495	1
867	CBL	Cbl proto-oncogene, E3 ubiquitin protein ligase	2.38692	2.98458	1
115992	RNF166	ring finger protein 166	2.38692	2.51334	1
23308	ICOSLG	inducible T-cell co-stimulator ligand	2.38692	2.51334	1
245911	DEFB108B	defensin beta 108B	2.38692	2.51334	1
10286	BCAS2	breast carcinoma amplified sequence 2	2.38692	4.25531	1
345275	HSD17B13	hydroxysteroid (17-beta) dehydrogenase 13	2.38692	2.51334	1
693196	MIR611	microRNA 611	2.38692	2.80237	1
23198	PSME4	proteasome activator subunit 4	2.38692	4.62139	1
64506	CPEB1	cytoplasmic polyadenylation element binding protein 1	2.38692	2.51334	1
653361	NCF1	neutrophil cytosolic factor 1	2.38692	2.51334	1
11245	GPR176	G protein-coupled receptor 176	2.38692	2.51334	1
54434	SSH1	slingshot protein phosphatase 1	2.38692	3.09302	1
84626	KRBA1	KRAB-A domain containing 1	2.38692	2.51334	1
1002	CDH4	cadherin 4	2.38692	3.04123	1
83857	TMTC1	transmembrane and tetratricopeptide repeat containing 1	2.38692	4.34661	1
117144	CATSPER1	cation channel sperm associated 1	2.38692	2.66378	1
440600	LOC440600	uncharacterized LOC440600	2.38691	2.66378	1
54440	SASH3	SAM and SH3 domain containing 3	2.38691	2.66378	1
4591	TRIM37	tripartite motif containing 37	2.38691	4.72512	1
84131	CEP78	centrosomal protein 78kDa	2.38691	4.39407	1
84295	PHF6	PHD finger protein 6	2.38691	4.53522	1
23167	EFR3A	EFR3 homolog A	2.38691	5.63038	1
57210	SLC45A4	solute carrier family 45 member 4	2.38691	2.8001	1
55283	MCOLN3	mucolipin 3	2.38691	2.66331	1
112483	SAT2	spermidine/spermine N1-acetyltransferase family member 2	2.38691	2.66331	1
158747	MOSPD2	motile sperm domain containing 2	2.38691	3.38068	1
85458	DIXDC1	DIX domain containing 1	2.38691	4.96705	1
55769	ZNF83	zinc finger protein 83	2.38691	3.82321	1
79875	THSD4	thrombospondin type 1 domain containing 4	2.38691	3.38326	1
5800	PTPRO	protein tyrosine phosphatase, receptor type O	2.38691	2.51322	1
5948	RBP2	retinol binding protein 2	2.38691	2.51322	1
729176	KATNBL1P6	katanin p80 subunit B-like 1 pseudogene 6	2.38691	2.51322	1
9755	TBKBP1	TBK1 binding protein 1	2.38691	2.51322	1
8111	GPR68	G protein-coupled receptor 68	2.38691	2.51322	1
285588	EFCAB9	EF-hand calcium binding domain 9	2.38691	2.51322	1
8698	S1PR4	sphingosine-1-phosphate receptor 4	2.38691	2.51322	1
91289	LMF2	lipase maturation factor 2	2.38691	3.3368	1
4811	NID1	nidogen 1	2.38691	2.51322	1
112487	DTD2	D-tyrosyl-tRNA deacylase 2 (putative)	2.38691	3.33726	1
5594	MAPK1	mitogen-activated protein kinase 1	2.38691	5.38626	1
100874167	LINC00423	long intergenic non-protein coding RNA 423	2.38691	2.51322	1
352909	DNAAF3	dynein (axonemal) assembly factor 3	2.38691	2.51322	1
9630	GNA14	G protein subunit alpha 14	2.38691	2.51322	1
123745	PLA2G4E	phospholipase A2 group IVE	2.38691	2.51322	1
166378	SPATA5	spermatogenesis associated 5	2.38691	4.0846	1
400043	LOC400043	uncharacterized LOC400043	2.38691	2.51322	1
2191	FAP	fibroblast activation protein alpha	2.38691	4.54669	1
23429	RYBP	RING1 and YY1 binding protein	2.38691	3.97344	1
283422	LINC01559	long intergenic non-protein coding RNA 1559	2.38691	3.79241	1
118813	ZFYVE27	zinc finger FYVE-type containing 27	2.38691	2.86463	1
56650	CLDND1	claudin domain containing 1	2.38691	4.13305	1
10102	TSFM	Ts translation elongation factor, mitochondrial	2.38691	3.58242	1
64283	ARHGEF28	Rho guanine nucleotide exchange factor 28	2.38691	3.69359	1
8649	LAMTOR3	late endosomal/lysosomal adaptor, MAPK and MTOR activator 3	2.38691	4.38792	1
55486	PARL	presenilin associated, rhomboid-like	2.38691	3.75887	1
253959	RALGAPA1	Ral GTPase activating protein catalytic alpha subunit 1	2.38691	3.94971	1
151246	SGOL2	shugoshin-like 2 (S. pombe)	2.38691	5.51273	1
3300	DNAJB2	DnaJ heat shock protein family (Hsp40) member B2	2.38691	3.82401	1
6801	STRN	striatin	2.38691	4.84034	1
166336	PRICKLE2	prickle planar cell polarity protein 2	2.38691	4.00333	1
29929	ALG6	ALG6, alpha-1,3-glucosyltransferase	2.38691	3.38277	1
90701	SEC11C	SEC11 homolog C, signal peptidase complex subunit	2.38691	4.11411	1
5268	SERPINB5	serpin peptidase inhibitor, clade B (ovalbumin), member 5	2.38691	8.37241	1
22992	KDM2A	lysine demethylase 2A	2.38691	4.60768	1
10964	IFI44L	interferon induced protein 44 like	2.38691	2.7352	1
5635	PRPSAP1	phosphoribosyl pyrophosphate synthetase-associated protein 1	2.38691	3.58568	1
22908	SACM1L	SAC1 suppressor of actin mutations 1-like (yeast)	2.38691	3.85461	1
154810	AMOTL1	angiomotin like 1	2.38691	5.90837	1
5571	PRKAG1	protein kinase AMP-activated non-catalytic subunit gamma 1	2.38691	4.0279	1
8882	ZPR1	ZPR1 zinc finger	2.38691	4.43568	1
10367	MICU1	mitochondrial calcium uptake 1	2.38691	4.00278	1
51633	OTUD6B	OTU domain containing 6B	2.38691	3.86116	1
5099	PCDH7	protocadherin 7	2.38691	3.46428	1
54741	LEPROT	leptin receptor overlapping transcript	2.3869	4.05682	1
928	CD9	CD9 molecule	2.3869	4.85368	1
84896	ATAD1	ATPase family, AAA domain containing 1	2.3869	4.80926	1
7257	TSNAX	translin-associated factor X	2.3869	4.51139	1
1540	CYLD	CYLD lysine 63 deubiquitinase	2.3869	4.2121	1
79957	PAQR6	progestin and adipoQ receptor family member VI	2.3869	2.86382	1
84996	URB1-AS1	URB1 antisense RNA 1 (head to head)	2.3869	2.51287	1
55355	HJURP	Holliday junction recognition protein	2.3869	4.80608	1
50650	ARHGEF3	Rho guanine nucleotide exchange factor 3	2.3869	4.36969	1
55780	ERMARD	ER membrane-associated RNA degradation	2.3869	3.14565	1
85479	DNAJC5B	DnaJ heat shock protein family (Hsp40) member C5 beta	2.3869	2.51287	1
8170	SLC14A2	solute carrier family 14 member 2	2.3869	2.51287	1
5973	RENBP	renin binding protein	2.3869	2.51287	1
9749	PHACTR2	phosphatase and actin regulator 2	2.3869	5.2142	1
441204	LOC441204	uncharacterized LOC441204	2.3869	2.51287	1
64714	PDIA2	protein disulfide isomerase family A member 2	2.3869	2.51287	1
140609	NEK7	NIMA related kinase 7	2.3869	5.90496	1
55153	SDAD1	SDA1 domain containing 1	2.3869	4.82388	1
9950	GOLGA5	golgin A5	2.3869	4.82504	1
439949	PRKCQ-AS1	PRKCQ antisense RNA 1	2.3869	2.51287	1
4261	CIITA	class II, major histocompatibility complex, transactivator	2.3869	2.51287	1
219293	ATAD3C	ATPase family, AAA domain containing 3C	2.3869	2.51287	1
7581	ZNF33A	zinc finger protein 33A	2.3869	5.128	1
419	ART3	ADP-ribosyltransferase 3	2.3869	2.51287	1
1519	CTSO	cathepsin O	2.3869	2.51287	1
2738	GLI4	GLI family zinc finger 4	2.3869	2.51287	1
1489	CTF1	cardiotrophin 1	2.3869	2.51287	1
1892	ECHS1	enoyl-CoA hydratase, short chain, 1, mitochondrial	2.3869	4.77576	1
550113	LOC550113	uncharacterized LOC550113	2.3869	2.59128	1
699	BUB1	BUB1 mitotic checkpoint serine/threonine kinase	2.3869	5.68755	1
100996255	LOC100996255	uncharacterized LOC100996255	2.3869	2.51287	1
151887	CCDC80	coiled-coil domain containing 80	2.3869	7.07321	1
100124700	HOTAIR	HOX transcript antisense RNA	2.3869	2.5125	1
100652824	KIAA2012	KIAA2012	2.3869	2.5125	1
284454	LOC284454	uncharacterized LOC284454	2.3869	2.5125	1
100187716	MIR1224	microRNA 1224	2.3869	2.51287	1
342667	STAC2	SH3 and cysteine rich domain 2	2.3869	2.5125	1
375061	FAM89A	family with sequence similarity 89 member A	2.3869	2.5125	1
10857	PGRMC1	progesterone receptor membrane component 1	2.3869	4.97005	1
60436	TGIF2	TGFB induced factor homeobox 2	2.3869	2.5125	1
51816	CECR1	cat eye syndrome chromosome region, candidate 1	2.3869	2.5125	1
80036	TRPM3	transient receptor potential cation channel subfamily M member 3	2.3869	2.5125	1
51614	ERGIC3	ERGIC and golgi 3	2.3869	5.01194	1
2926	GRSF1	G-rich RNA sequence binding factor 1	2.3869	5.46265	1
6788	STK3	serine/threonine kinase 3	2.3869	5.14554	1
57181	SLC39A10	solute carrier family 39 member 10	2.3869	5.24728	1
5900	RALGDS	ral guanine nucleotide dissociation stimulator	2.3869	3.09549	1
10712	FAM189B	family with sequence similarity 189 member B	2.3869	3.3837	1
267	AMFR	autocrine motility factor receptor, E3 ubiquitin protein ligase	2.3869	5.18893	1
116150	NUS1	NUS1 dehydrodolichyl diphosphate synthase subunit	2.3869	4.21254	1
23347	SMCHD1	structural maintenance of chromosomes flexible hinge domain containing 1	2.3869	5.17114	1
100129482	ZNF37BP	zinc finger protein 37B, pseudogene	2.3869	3.33763	1
134957	STXBP5	syntaxin binding protein 5	2.3869	5.02364	1
132001	TAMM41	TAM41 mitochondrial translocator assembly and maintenance homolog	2.3869	2.80128	1
22	ABCB7	ATP binding cassette subfamily B member 7	2.3869	3.42531	1
107	ADCY1	adenylate cyclase 1 (brain)	2.3869	2.66415	1
115	ADCY9	adenylate cyclase 9	2.3869	2.73401	1
439	ASNA1	arsA arsenite transporter, ATP-binding, homolog 1 (bacterial)	2.3869	3.50788	1
527	ATP6V0C	ATPase H+ transporting V0 subunit c	2.3869	3.04098	1
538	ATP7A	ATPase copper transporting alpha	2.3869	2.80046	1
746	TMEM258	transmembrane protein 258	2.3869	3.14718	1
901	CCNG2	cyclin G2	2.3869	4.62342	1
1298	COL9A2	collagen type IX alpha 2	2.3869	2.73448	1
1387	CREBBP	CREB binding protein	2.3869	3.65687	1
1408	CRY2	cryptochrome circadian clock 2	2.3869	2.92516	1
1427	CRYGS	crystallin gamma S	2.3869	2.59093	1
1776	DNASE1L3	deoxyribonuclease I-like 3	2.3869	2.80083	1
1836	SLC26A2	solute carrier family 26 member 2	2.3869	3.85552	1
2235	FECH	ferrochelatase	2.3869	3.88788	1
2745	GLRX	glutaredoxin	2.3869	2.6645	1
2749	GLUD1P3	glutamate dehydrogenase 1 pseudogene 3	2.3869	2.59044	1
2806	GOT2	glutamic-oxaloacetic transaminase 2	2.3869	4.53882	1
3551	IKBKB	inhibitor of kappa light polypeptide gene enhancer in B-cells, kinase beta	2.3869	3.94744	1
3566	IL4R	interleukin 4 receptor	2.3869	3.54631	1
3613	IMPA2	inositol(myo)-1(or 4)-monophosphatase 2	2.3869	3.19635	1
3658	IREB2	iron responsive element binding protein 2	2.3869	4.13519	1
4297	KMT2A	lysine methyltransferase 2A	2.3869	3.65802	1
4324	MMP15	matrix metallopeptidase 15	2.3869	2.86442	1
4331	MNAT1	MNAT1, CDK activating kinase assembly factor	2.3869	4.39069	1
4482	MSRA	methionine sulfoxide reductase A	2.3869	2.92552	1
4548	MTR	5-methyltetrahydrofolate-homocysteine methyltransferase	2.3869	4.90258	1
4607	MYBPC3	myosin binding protein C, cardiac	2.3869	2.59009	1
4863	NPAT	nuclear protein, co-activator of histone transcription	2.3869	3.65595	1
4919	ROR1	receptor tyrosine kinase-like orphan receptor 1	2.3869	3.50568	1
5082	PDCL	phosducin like	2.3869	3.79438	1
5118	PCOLCE	procollagen C-endopeptidase enhancer	2.3869	2.59081	1
5253	PHF2	PHD finger protein 2	2.3869	4.21144	1
5567	PRKACB	protein kinase cAMP-activated catalytic subunit beta	2.3869	3.29327	1
5663	PSEN1	presenilin 1	2.3869	4.74855	1
5881	RAC3	ras-related C3 botulinum toxin substrate 3 (rho family, small GTP binding protein Rac3)	2.3869	2.66452	1
6274	S100A3	S100 calcium binding protein A3	2.3869	2.73401	1
6498	SKIL	SKI-like proto-oncogene	2.3869	5.1781	1
6773	STAT2	signal transducer and activator of transcription 2	2.3869	3.29117	1
6813	STXBP2	syntaxin binding protein 2	2.3869	4.08429	1
6993	DYNLT1	dynein light chain Tctex-type 1	2.3869	4.37123	1
7099	TLR4	toll like receptor 4	2.3869	2.59056	1
7181	NR2C1	nuclear receptor subfamily 2 group C member 1	2.3869	3.29269	1
7251	TSG101	tumor susceptibility 101	2.3869	4.23472	1
7483	WNT9A	wingless-type MMTV integration site family member 9A	2.3869	2.98447	1
7538	ZFP36	ZFP36 ring finger protein	2.3869	2.73376	1
7580	ZNF32	zinc finger protein 32	2.3869	2.92707	1
7696	ZNF137P	zinc finger protein 137, pseudogene	2.3869	2.66366	1
7728	ZNF175	zinc finger protein 175	2.3869	2.98434	1
7741	ZSCAN26	zinc finger and SCAN domain containing 26	2.3869	2.80081	1
8175	SF3A2	splicing factor 3a subunit 2	2.3869	3.5476	1
8409	UXT	ubiquitously expressed prefoldin like chaperone	2.3869	3.91673	1
8431	NR0B2	nuclear receptor subfamily 0 group B member 2	2.3869	2.59056	1
8470	SORBS2	sorbin and SH3 domain containing 2	2.3869	3.38089	1
8481	OFD1	oral-facial-digital syndrome 1	2.3869	4.36959	1
8493	PPM1D	protein phosphatase, Mg2+/Mn2+ dependent 1D	2.3869	3.58265	1
8786	RGS11	regulator of G-protein signaling 11	2.3869	2.66403	1
8844	KSR1	kinase suppressor of ras 1	2.3869	2.8007	1
8907	AP1M1	adaptor related protein complex 1 mu 1 subunit	2.3869	4.13585	1
9114	ATP6V0D1	ATPase H+ transporting V0 subunit d1	2.3869	4.23583	1
9371	KIF3B	kinesin family member 3B	2.3869	4.82714	1
9377	COX5A	cytochrome c oxidase subunit 5A	2.3869	4.21043	1
9400	RECQL5	RecQ like helicase 5	2.3869	3.09502	1
9404	LPXN	leupaxin	2.3869	3.38066	1
9474	ATG5	autophagy related 5	2.3869	4.91601	1
9881	TRANK1	tetratricopeptide repeat and ankyrin repeat containing 1	2.3869	2.59056	1
10018	BCL2L11	BCL2 like 11	2.3869	3.24661	1
10287	RGS19	regulator of G-protein signaling 19	2.3869	2.92528	1
10380	BPNT1	3'(2'), 5'-bisphosphate nucleotidase 1	2.3869	3.65767	1
10534	SSSCA1	Sjogren syndrome/scleroderma autoantigen 1	2.3869	2.86537	1
10544	PROCR	protein C receptor	2.3869	2.73531	1
10549	PRDX4	peroxiredoxin 4	2.3869	4.49545	1
10874	NMU	neuromedin U	2.3869	3.09585	1
10916	MAGED2	MAGE family member D2	2.3869	3.94562	1
10999	SLC27A4	solute carrier family 27 member 4	2.3869	4.1647	1
11040	PIM2	Pim-2 proto-oncogene, serine/threonine kinase	2.3869	2.59009	1
11194	ABCB8	ATP binding cassette subfamily B member 8	2.3869	3.54736	1
22818	COPZ1	coatomer protein complex subunit zeta 1	2.3869	4.34839	1
22889	KIAA0907	KIAA0907	2.3869	3.54457	1
23264	ZC3H7B	zinc finger CCCH-type containing 7B	2.3869	4.6439	1
23387	SIK3	SIK family kinase 3	2.3869	3.03981	1
25901	CCDC28A	coiled-coil domain containing 28A	2.3869	3.04146	1
27068	PPA2	pyrophosphatase (inorganic) 2	2.3869	4.7642	1
27075	TSPAN13	tetraspanin 13	2.3869	4.11003	1
27079	RPUSD2	RNA pseudouridylate synthase domain containing 2	2.3869	2.92719	1
29926	GMPPA	GDP-mannose pyrophosphorylase A	2.3869	3.50801	1
29933	GPR132	G protein-coupled receptor 132	2.3869	2.98459	1
29967	LRP12	LDL receptor related protein 12	2.3869	3.46637	1
50619	DEF6	DEF6, guanine nucleotide exchange factor	2.3869	2.86405	1
50813	COPS7A	COP9 signalosome subunit 7A	2.3869	3.54598	1
51024	FIS1	fission, mitochondrial 1	2.3869	4.57205	1
51135	IRAK4	interleukin 1 receptor associated kinase 4	2.3869	3.62181	1
51592	TRIM33	tripartite motif containing 33	2.3869	4.47368	1
51605	TRMT6	tRNA methyltransferase 6	2.3869	4.26132	1
53822	FXYD7	FXYD domain containing ion transport regulator 7	2.3869	2.66499	1
54093	SETD4	SET domain containing 4	2.3869	2.66487	1
54664	TMEM106B	transmembrane protein 106B	2.3869	4.47107	1
54838	WBP1L	WW domain binding protein 1-like	2.3869	4.18492	1
55090	MED9	mediator complex subunit 9	2.3869	2.73376	1
55275	VPS53	VPS53, GARP complex subunit	2.3869	4.08461	1
55601	DDX60	DEXD/H-box helicase 60	2.3869	3.54467	1
55837	EAPP	E2F associated phosphoprotein	2.3869	3.82594	1
56654	NPDC1	neural proliferation, differentiation and control, 1	2.3869	3.04016	1
56949	XAB2	XPA binding protein 2	2.3869	3.24602	1
56963	RGMA	repulsive guidance molecule family member a	2.3869	2.59044	1
57130	ATP13A1	ATPase 13A1	2.3869	3.46636	1
57171	DOLPP1	dolichyldiphosphatase 1	2.3869	2.66403	1
57221	ARFGEF3	ARFGEF family member 3	2.3869	3.33739	1
57673	BEND3	BEN domain containing 3	2.3869	2.73399	1
64900	LPIN3	lipin 3	2.3869	2.98471	1
79031	PDCL3	phosducin like 3	2.3869	3.62273	1
79033	ERI3	ERI1 exoribonuclease family member 3	2.3869	4.0313	1
79078	C1orf50	chromosome 1 open reading frame 50	2.3869	2.92671	1
79598	CEP97	centrosomal protein 97kDa	2.3869	4.03311	1
79730	NSUN7	NOP2/Sun RNA methyltransferase family member 7	2.3869	2.80081	1
79752	ZFAND1	zinc finger AN1-type containing 1	2.3869	4.13866	1
79959	CEP76	centrosomal protein 76kDa	2.3869	3.2921	1
80013	FAM188A	family with sequence similarity 188 member A	2.3869	3.82309	1
80119	PIF1	PIF1 5'-to-3' DNA helicase	2.3869	2.86523	1
80219	COQ10B	coenzyme Q10B	2.3869	3.79198	1
80311	KLHL15	kelch like family member 15	2.3869	2.80201	1
80745	THUMPD2	THUMP domain containing 2	2.3869	3.50719	1
80851	SH3BP5L	SH3-binding domain protein 5 like	2.3869	3.65768	1
81570	CLPB	ClpB homolog, mitochondrial AAA ATPase chaperonin	2.3869	3.3362	1
83639	TEX101	testis expressed 101	2.3869	2.66415	1
84108	PCGF6	polycomb group ring finger 6	2.3869	3.33819	1
84140	FAM161A	family with sequence similarity 161 member A	2.3869	2.73411	1
84313	VPS25	vacuolar protein sorting 25 homolog (S. cerevisiae)	2.3869	3.50427	1
84315	MON1A	MON1 homolog A, secretory trafficking associated	2.3869	2.80046	1
84498	FAM120B	family with sequence similarity 120B	2.3869	3.69162	1
84720	PIGO	phosphatidylinositol glycan anchor biosynthesis class O	2.3869	2.80034	1
84892	POMGNT2	protein O-linked mannose N-acetylglucosaminyltransferase 2 (beta 1,4-)	2.3869	3.0955	1
84910	TMEM87B	transmembrane protein 87B	2.3869	4.27983	1
84945	ABHD13	abhydrolase domain containing 13	2.3869	3.33809	1
91368	CDKN2AIPNL	CDKN2A interacting protein N-terminal like	2.3869	3.46613	1
91419	ATP23	ATP23 metallopeptidase and ATP synthase assembly factor homolog (S. cerevisiae)	2.3869	3.09481	1
92610	TIFA	TRAF interacting protein with forkhead associated domain	2.3869	3.46671	1
92691	TMEM169	transmembrane protein 169	2.3869	2.59056	1
93663	ARHGAP18	Rho GTPase activating protein 18	2.3869	5.16678	1
94039	ZNF101	zinc finger protein 101	2.3869	2.98399	1
112812	FDX1L	ferredoxin 1-like	2.3869	3.1484	1
113130	CDCA5	cell division cycle associated 5	2.3869	3.75921	1
113178	SCAMP4	secretory carrier membrane protein 4	2.3869	2.86368	1
113829	SLC35A4	solute carrier family 35 member A4	2.3869	3.03981	1
114787	GPRIN1	G protein regulated inducer of neurite outgrowth 1	2.3869	3.09443	1
115708	TRMT61A	tRNA methyltransferase 61A	2.3869	3.09633	1
118429	ANTXR2	anthrax toxin receptor 2	2.3869	3.76255	1
118738	ZNF488	zinc finger protein 488	2.3869	2.66403	1
121260	SLC15A4	solute carrier family 15 member 4	2.3869	3.58356	1
121268	RHEBL1	Ras homolog enriched in brain like 1	2.3869	2.59056	1
138428	PTRH1	peptidyl-tRNA hydrolase 1 homolog	2.3869	2.59081	1
145200	LINC00239	long intergenic non-protein coding RNA 239	2.3869	2.59044	1
145873	MESP2	mesoderm posterior bHLH transcription factor 2	2.3869	3.09502	1
146705	ENTHD2	ENTH domain containing 2	2.3869	2.66415	1
148206	ZNF714	zinc finger protein 714	2.3869	3.72552	1
148223	C19orf25	chromosome 19 open reading frame 25	2.3869	2.73436	1
149499	LRRC71	leucine rich repeat containing 71	2.3869	2.66366	1
150678	MYEOV2	myeloma overexpressed 2	2.3869	3.79244	1
152100	CMC1	C-x(9)-C motif containing 1	2.3869	3.3822	1
157378	TMEM65	transmembrane protein 65	2.3869	3.46557	1
197335	WDR90	WD repeat domain 90	2.3869	3.03944	1
200576	PIKFYVE	phosphoinositide kinase, FYVE-type zinc finger containing	2.3869	4.08618	1
253430	IPMK	inositol polyphosphate multikinase	2.3869	3.24614	1
254896	LOC254896	uncharacterized LOC254896	2.3869	2.59044	1
283742	FAM98B	family with sequence similarity 98 member B	2.3869	3.09537	1
285521	COX18	COX18 cytochrome c oxidase assembly factor	2.3869	3.58495	1
360132	FKBP9P1	FK506 binding protein 9 pseudogene 1	2.3869	2.98517	1
374986	FAM73A	family with sequence similarity 73 member A	2.3869	3.76219	1
388743	CAPN8	calpain 8	2.3869	2.73327	1
440021	KRTAP5-2	keratin associated protein 5-2	2.3869	3.72681	1
643432	TSG1	tumor suppressor TSG1	2.3869	2.66403	1
646603	C4orf51	chromosome 4 open reading frame 51	2.3869	2.73448	1
653653	LOC653653	adaptor-related protein complex 1 sigma 2 subunit pseudogene	2.3869	2.59044	1
654254	ZNF732	zinc finger protein 732	2.3869	3.33867	1
654816	NCF1B	neutrophil cytosolic factor 1B pseudogene	2.3869	2.59093	1
727936	GXYLT2	glucoside xylosyltransferase 2	2.3869	2.59009	1
727956	SDHAP2	succinate dehydrogenase complex flavoprotein subunit A pseudogene 2	2.3869	3.04063	1
100101490	MCTS2P	malignant T-cell amplified sequence 2, pseudogene	2.3869	3.0411	1
100130691	LOC100130691	uncharacterized LOC100130691	2.3869	2.80153	1
100505648	RAD51-AS1	RAD51 antisense RNA 1 (head to head)	2.3869	2.6645	1
100506714	NUP50-AS1	NUP50 antisense RNA 1 (head to head)	2.3869	2.98315	1
100532742	PIR-FIGF	PIR-FIGF readthrough	2.3869	2.8637	1
100859921	LINC00536	long intergenic non-protein coding RNA 536	2.3869	2.59056	1
101410544	RMDN2-AS1	RMDN2 antisense RNA 1	2.3869	2.59044	1
319	APOF	apolipoprotein F	2.3869	2.86585	1
535	ATP6V0A1	ATPase H+ transporting V0 subunit a1	2.3869	3.42426	1
631	BFSP1	beaded filament structural protein 1	2.3869	2.73448	1
744	MPPED2	metallophosphoesterase domain containing 2	2.3869	2.59093	1
1130	LYST	lysosomal trafficking regulator	2.3869	3.33538	1
1184	CLCN5	chloride voltage-gated channel 5	2.3869	2.86453	1
1263	PLK3	polo like kinase 3	2.3869	2.59009	1
1345	COX6C	cytochrome c oxidase subunit 6C	2.3869	4.70946	1
1743	DLST	dihydrolipoamide S-succinyltransferase (E2 component of 2-oxo-glutarate complex)	2.3869	4.71279	1
1756	DMD	dystrophin	2.3869	3.42486	1
2014	EMP3	epithelial membrane protein 3	2.3869	2.59009	1
2055	CLN8	ceroid-lipofuscinosis, neuronal 8	2.3869	3.19742	1
2137	EXTL3	exostosin like glycosyltransferase 3	2.3869	4.32783	1
2193	FARSA	phenylalanyl-tRNA synthetase alpha subunit	2.3869	4.0872	1
2395	FXN	frataxin	2.3869	3.09383	1
2528	FUT6	fucosyltransferase 6	2.3869	2.59056	1
2737	GLI3	GLI family zinc finger 3	2.3869	2.98399	1
2921	CXCL3	C-X-C motif chemokine ligand 3	2.3869	2.66415	1
3363	HTR7	5-hydroxytryptamine receptor 7	2.3869	2.73531	1
3706	ITPKA	inositol-trisphosphate 3-kinase A	2.3869	2.66438	1
3938	LCT	lactase	2.3869	2.86525	1
4214	MAP3K1	mitogen-activated protein kinase kinase kinase 1, E3 ubiquitin protein ligase	2.3869	3.91807	1
4705	NDUFA10	NADH:ubiquinone oxidoreductase subunit A10	2.3869	4.55039	1
4719	NDUFS1	NADH:ubiquinone oxidoreductase core subunit S1	2.3869	5.12001	1
4850	CNOT4	CCR4-NOT transcription complex subunit 4	2.3869	3.09466	1
4862	NPAS2	neuronal PAS domain protein 2	2.3869	3.09337	1
4943	TBC1D25	TBC1 domain family member 25	2.3869	2.73327	1
5051	PAFAH2	platelet activating factor acetylhydrolase 2	2.3869	3.46708	1
5062	PAK2	p21 protein (Cdc42/Rac)-activated kinase 2	2.3869	4.87074	1
5119	CHMP1A	charged multivesicular body protein 1A	2.3869	4.4936	1
5270	SERPINE2	serpin peptidase inhibitor, clade E (nexin, plasminogen activator inhibitor type 1), member 2	2.3869	4.59032	1
5724	PTAFR	platelet activating factor receptor	2.3869	2.86442	1
5734	PTGER4	prostaglandin E receptor 4	2.3869	2.79998	1
5787	PTPRB	protein tyrosine phosphatase, receptor type B	2.3869	3.76208	1
5947	RBP1	retinol binding protein 1	2.3869	2.92564	1
6548	SLC9A1	solute carrier family 9 member A1	2.3869	2.59044	1
6671	SP4	Sp4 transcription factor	2.3869	3.09312	1
6934	TCF7L2	transcription factor 7 like 2	2.3869	2.86477	1
7016	TESK1	testis-specific kinase 1	2.3869	2.98436	1
7090	TLE3	transducin like enhancer of split 3	2.3869	3.79368	1
7220	TRPC1	transient receptor potential cation channel subfamily C member 1	2.3869	2.92516	1
8036	SHOC2	SHOC2 leucine-rich repeat scaffold protein	2.3869	4.99045	1
8424	BBOX1	gamma-butyrobetaine hydroxylase 1	2.3869	2.86465	1
8587	OR7E2P	olfactory receptor family 7 subfamily E member 2 pseudogene	2.3869	2.59044	1
8767	RIPK2	receptor interacting serine/threonine kinase 2	2.3869	3.97652	1
8822	FGF17	fibroblast growth factor 17	2.3869	2.59056	1
9063	PIAS2	protein inhibitor of activated STAT 2	2.3869	3.19694	1
9095	TBX19	T-box 19	2.3869	2.59009	1
9107	MTMR6	myotubularin related protein 6	2.3869	4.98692	1
9212	AURKB	aurora kinase B	2.3869	3.72552	1
9245	GCNT3	glucosaminyl (N-acetyl) transferase 3, mucin type	2.3869	3.14626	1
9358	ITGBL1	integrin subunit beta like 1	2.3869	2.73483	1
9392	TGFBRAP1	transforming growth factor beta receptor associated protein 1	2.3869	3.09466	1
9466	IL27RA	interleukin 27 receptor subunit alpha	2.3869	2.59093	1
9491	PSMF1	proteasome inhibitor subunit 1	2.3869	3.9439	1
9653	HS2ST1	heparan sulfate 2-O-sulfotransferase 1	2.3869	3.88675	1
9731	CEP104	centrosomal protein 104kDa	2.3869	3.38277	1
9826	ARHGEF11	Rho guanine nucleotide exchange factor 11	2.3869	3.6196	1
9860	LRIG2	leucine-rich repeats and immunoglobulin-like domains 2	2.3869	2.86525	1
10016	PDCD6	programmed cell death 6	2.3869	4.67768	1
10211	FLOT1	flotillin 1	2.3869	3.46648	1
10445	MCRS1	microspherule protein 1	2.3869	3.91842	1
10486	CAP2	CAP, adenylate cyclase-associated protein, 2 (yeast)	2.3869	2.80118	1
10773	ZBTB6	zinc finger and BTB domain containing 6	2.3869	3.19717	1
10810	WASF3	WAS protein family member 3	2.3869	2.86523	1
10892	MALT1	MALT1 paracaspase	2.3869	4.8262	1
10948	STARD3	StAR related lipid transfer domain containing 3	2.3869	2.98436	1
10952	SEC61B	Sec61 translocon beta subunit	2.3869	4.21154	1
10954	PDIA5	protein disulfide isomerase family A member 5	2.3869	3.42416	1
11046	SLC35D2	solute carrier family 35 member D2	2.3869	2.80129	1
11119	BTN3A1	butyrophilin subfamily 3 member A1	2.3869	2.59044	1
22832	CEP162	centrosomal protein 162kDa	2.3869	3.91762	1
23023	TMCC1	transmembrane and coiled-coil domain family 1	2.3869	3.88547	1
23092	ARHGAP26	Rho GTPase activating protein 26	2.3869	3.24474	1
23158	TBC1D9	TBC1 domain family member 9	2.3869	3.85701	1
23583	SMUG1	single-strand-selective monofunctional uracil-DNA glycosylase 1	2.3869	3.33749	1
25839	COG4	component of oligomeric golgi complex 4	2.3869	4.13707	1
25988	HINFP	histone H4 transcription factor	2.3869	2.92479	1
26100	WIPI2	WD repeat domain, phosphoinositide interacting 2	2.3869	3.85666	1
26273	FBXO3	F-box protein 3	2.3869	4.32763	1
26873	OPLAH	5-oxoprolinase (ATP-hydrolysing)	2.3869	3.09383	1
26953	RANBP6	RAN binding protein 6	2.3869	4.32785	1
26994	RNF11	ring finger protein 11	2.3869	5.11878	1
26995	TRUB2	TruB pseudouridine (psi) synthase family member 2	2.3869	3.85817	1
27301	APEX2	apurinic/apyrimidinic endodeoxyribonuclease 2	2.3869	3.29269	1
29841	GRHL1	grainyhead like transcription factor 1	2.3869	4.0031	1
29934	SNX12	sorting nexin 12	2.3869	3.54551	1
29968	PSAT1	phosphoserine aminotransferase 1	2.3869	3.85657	1
30818	KCNIP3	potassium voltage-gated channel interacting protein 3	2.3869	3.65711	1
50854	C6orf48	chromosome 6 open reading frame 48	2.3869	3.09633	1
50855	PARD6A	par-6 family cell polarity regulator alpha	2.3869	2.66487	1
51006	SLC35C2	solute carrier family 35 member C2	2.3869	2.98494	1
51056	LAP3	leucine aminopeptidase 3	2.3869	4.51377	1
51098	IFT52	intraflagellar transport 52	2.3869	3.09588	1
51110	LACTB2	lactamase beta 2	2.3869	3.76104	1
51168	MYO15A	myosin XVA	2.3869	2.73411	1
51170	HSD17B11	hydroxysteroid (17-beta) dehydrogenase 11	2.3869	2.80153	1
51493	RTCB	RNA 2',3'-cyclic phosphate and 5'-OH ligase	2.3869	4.60801	1
51512	GTSE1	G2 and S-phase expressed 1	2.3869	4.28192	1
51534	VTA1	vesicle (multivesicular body) trafficking 1	2.3869	4.45481	1
54462	CCSER2	coiled-coil serine rich protein 2	2.3869	4.25974	1
54497	HEATR5B	HEAT repeat containing 5B	2.3869	3.42379	1
54674	LRRN3	leucine rich repeat neuronal 3	2.3869	2.86453	1
54858	PGPEP1	pyroglutamyl-peptidase I	2.3869	2.98482	1
54866	PPP1R14D	protein phosphatase 1 regulatory inhibitor subunit 14D	2.3869	2.59009	1
54946	SLC41A3	solute carrier family 41 member 3	2.3869	2.66498	1
55038	CDCA4	cell division cycle associated 4	2.3869	4.03218	1
55313	CPPED1	calcineurin-like phosphoesterase domain containing 1	2.3869	3.29433	1
55323	LARP6	La ribonucleoprotein domain family member 6	2.3869	3.38171	1
55596	ZCCHC8	zinc finger CCHC-type containing 8	2.3869	3.4659	1
55608	ANKRD10	ankyrin repeat domain 10	2.3869	3.14695	1
55763	EXOC1	exocyst complex component 1	2.3869	4.97422	1
55841	WWC3	WWC family member 3	2.3869	3.69371	1
55863	TMEM126B	transmembrane protein 126B	2.3869	4.02938	1
55897	MESP1	mesoderm posterior bHLH transcription factor 1	2.3869	2.66415	1
56940	DUSP22	dual specificity phosphatase 22	2.3869	3.19612	1
57019	CIAPIN1	cytokine induced apoptosis inhibitor 1	2.3869	3.46672	1
57491	AHRR	aryl-hydrocarbon receptor repressor	2.3869	3.33737	1
57558	USP35	ubiquitin specific peptidase 35	2.3869	2.80129	1
57568	SIPA1L2	signal-induced proliferation-associated 1 like 2	2.3869	3.75886	1
57761	TRIB3	tribbles pseudokinase 3	2.3869	3.29328	1
64146	PDF	peptide deformylase (mitochondrial)	2.3869	3.65825	1
64374	SIL1	SIL1 nucleotide exchange factor	2.3869	3.29199	1
64761	PARP12	poly(ADP-ribose) polymerase family member 12	2.3869	3.50671	1
64779	MTHFSD	methenyltetrahydrofolate synthetase domain containing	2.3869	2.73411	1
79109	MAPKAP1	mitogen-activated protein kinase associated protein 1	2.3869	4.98775	1
79134	TMEM185B	transmembrane protein 185B	2.3869	3.46554	1
79621	RNASEH2B	ribonuclease H2 subunit B	2.3869	4.32907	1
79633	FAT4	FAT atypical cadherin 4	2.3869	3.03898	1
79689	STEAP4	STEAP4 metalloreductase	2.3869	2.73449	1
79733	E2F8	E2F transcription factor 8	2.3869	4.11193	1
79810	PTCD2	pentatricopeptide repeat domain 2	2.3869	2.80046	1
79858	NEK11	NIMA related kinase 11	2.3869	3.24544	1
79980	DSN1	DSN1 homolog, MIS12 kinetochore complex component	2.3869	4.02858	1
80213	TM2D3	TM2 domain containing 3	2.3869	3.04053	1
80224	NUBPL	nucleotide binding protein like	2.3869	3.65653	1
81577	GFOD2	glucose-fructose oxidoreductase domain containing 2	2.3869	3.04075	1
81875	ISG20L2	interferon stimulated exonuclease gene 20kDa like 2	2.3869	3.04017	1
81890	QTRT1	queuine tRNA-ribosyltransferase catalytic subunit 1	2.3869	2.73364	1
83478	ARHGAP24	Rho GTPase activating protein 24	2.3869	2.59009	1
83872	HMCN1	hemicentin 1	2.3869	2.59093	1
83886	PRSS27	protease, serine 27	2.3869	2.59044	1
84650	EBPL	emopamil binding protein like	2.3869	3.97446	1
84858	ZNF503	zinc finger protein 503	2.3869	3.04171	1
84901	NFATC2IP	nuclear factor of activated T-cells, cytoplasmic, calcineurin-dependent 2 interacting protein	2.3869	4.05985	1
84915	FAM222A	family with sequence similarity 222 member A	2.3869	2.66498	1
90550	MCU	mitochondrial calcium uniporter	2.3869	3.91772	1
91801	ALKBH8	alkB homolog 8, tRNA methyltransferase	2.3869	3.79324	1
114792	KLHL32	kelch like family member 32	2.3869	2.73484	1
135250	RAET1E	retinoic acid early transcript 1E	2.3869	2.73401	1
145407	C14orf37	chromosome 14 open reading frame 37	2.3869	2.59009	1
146225	CMTM2	CKLF like MARVEL transmembrane domain containing 2	2.3869	2.80105	1
146378	C16orf92	chromosome 16 open reading frame 92	2.3869	2.86453	1
150383	CDPF1	cysteine rich, DPF motif domain containing 1	2.3869	2.73412	1
151056	PLB1	phospholipase B1	2.3869	2.6645	1
153222	CREBRF	CREB3 regulatory factor	2.3869	2.80081	1
160518	DENND5B	DENN domain containing 5B	2.3869	3.42472	1
163071	ZNF114	zinc finger protein 114	2.3869	2.73327	1
163087	ZNF383	zinc finger protein 383	2.3869	2.92587	1
168448	CDC14C	cell division cycle 14C	2.3869	2.66498	1
197370	NSMCE1	NSE1 homolog, SMC5-SMC6 complex component	2.3869	3.58344	1
201895	SMIM14	small integral membrane protein 14	2.3869	3.58309	1
220213	OTUD1	OTU deubiquitinase 1	2.3869	3.14637	1
221416	C6orf223	chromosome 6 open reading frame 223	2.3869	4.25852	1
222611	ADGRF2	adhesion G protein-coupled receptor F2	2.3869	2.59081	1
257044	C1orf101	chromosome 1 open reading frame 101	2.3869	2.59009	1
259283	MDS2	myelodysplastic syndrome 2 translocation associated	2.3869	2.59093	1
283489	CHAMP1	chromosome alignment maintaining phosphoprotein 1	2.3869	2.59093	1
284802	FRG1BP	FSHD region gene 1 family member B, pseudogene	2.3869	3.14756	1
339524	LINC01140	long intergenic non-protein coding RNA 1140	2.3869	3.0948	1
340481	ZDHHC21	zinc finger DHHC-type containing 21	2.3869	3.33821	1
340706	VWA2	von Willebrand factor A domain containing 2	2.3869	4.28083	1
375035	SFT2D2	SFT2 domain containing 2	2.3869	2.86417	1
388849	CCDC188	coiled-coil domain containing 188	2.3869	2.92562	1
400073	C12orf76	chromosome 12 open reading frame 76	2.3869	2.66415	1
400891	LRRC74B	leucine rich repeat containing 74B	2.3869	2.59009	1
406997	MIR215	microRNA 215	2.3869	2.66438	1
440465	BAIAP2-AS1	BAIAP2 antisense RNA 1 (head to head)	2.3869	2.80069	1
441531	PGAM4	phosphoglycerate mutase family member 4	2.3869	4.64044	1
474343	SPIN2B	spindlin family member 2B	2.3869	2.73436	1
574042	SNORA10	small nucleolar RNA, H/ACA box 10	2.3869	2.73459	1
619383	SCARNA9	small Cajal body-specific RNA 9	2.3869	2.98482	1
643853	TMPPE	transmembrane protein with metallophosphoesterase domain	2.3869	2.66487	1
647033	PA2G4P4	proliferation-associated 2G4 pseudogene 4	2.3869	2.59009	1
648791	PPP1R3G	protein phosphatase 1 regulatory subunit 3G	2.3869	2.59081	1
653238	GTF2H2B	general transcription factor IIH subunit 2B (pseudogene)	2.3869	3.657	1
677838	SNORA61	small nucleolar RNA, H/ACA box 61	2.3869	2.66415	1
100132417	FCGR1CP	Fc fragment of IgG receptor Ic, pseudogene	2.3869	2.80081	1
100381270	ZBED6	zinc finger BED-type containing 6	2.3869	3.46601	1
100505738	MIR4458HG	MIR4458 host gene	2.3869	2.73448	1
100506548	LOC100506548	uncharacterized LOC100506548	2.3869	3.54584	1
100507674	MARK2P9	microtubule affinity regulating kinase 2 pseudogene 9	2.3869	2.92684	1
100616361	MIR4775	microRNA 4775	2.3869	2.59056	1
3597	IL13RA1	interleukin 13 receptor subunit alpha 1	2.3869	4.95813	1
7867	MAPKAPK3	mitogen-activated protein kinase-activated protein kinase 3	2.3869	4.71032	1
9534	ZNF254	zinc finger protein 254	2.3869	3.69278	1
7109	TRAPPC10	trafficking protein particle complex 10	2.3869	4.59118	1
101180901	IPO11-LRRC70	IPO11-LRRC70 readthrough	2.3869	3.62077	1
284759	SIRPB2	signal regulatory protein beta 2	2.3869	2.80128	1
89869	PLCZ1	phospholipase C zeta 1	2.3869	2.51287	1
7443	VRK1	vaccinia related kinase 1	2.3869	5.34935	1
310	ANXA7	annexin A7	2.3869	5.43082	1
10455	ECI2	enoyl-CoA delta isomerase 2	2.3869	3.97753	1
3419	IDH3A	isocitrate dehydrogenase 3 (NAD+) alpha	2.3869	4.5701	1
5422	POLA1	polymerase (DNA) alpha 1, catalytic subunit	2.3869	4.4306	1
57291	DANCR	differentiation antagonizing non-protein coding RNA	2.3869	3.54364	1
1022	CDK7	cyclin-dependent kinase 7	2.3869	4.13576	1
84932	RAB2B	RAB2B, member RAS oncogene family	2.3869	3.33621	1
10634	GAS2L1	growth arrest specific 2 like 1	2.3869	3.03946	1
10940	POP1	POP1 homolog, ribonuclease P/MRP subunit	2.3869	4.76028	1
9771	RAPGEF5	Rap guanine nucleotide exchange factor 5	2.3869	2.51287	1
1195	CLK1	CDC like kinase 1	2.3869	4.98236	1
100500808	MIR3917	microRNA 3917	2.3869	2.5125	1
222967	RSPH10B	radial spoke head 10 homolog B (Chlamydomonas)	2.3869	2.5125	1
79015	LINC01260	long intergenic non-protein coding RNA 1260	2.3869	2.51287	1
199920	C1orf168	chromosome 1 open reading frame 168	2.3869	2.5125	1
100128927	ZBTB42	zinc finger and BTB domain containing 42	2.3869	2.5125	1
196541	METTL21C	methyltransferase like 21C	2.3869	2.5125	1
257194	NEGR1	neuronal growth regulator 1	2.3869	2.51287	1
3868	KRT16	keratin 16	2.3869	8.36511	1
161829	EXD1	exonuclease 3'-5' domain containing 1	2.3869	2.51287	1
170961	ANKRD24	ankyrin repeat domain 24	2.3869	2.5125	1
9674	KIAA0040	KIAA0040	2.3869	3.69095	1
139562	OTUD6A	OTU deubiquitinase 6A	2.3869	2.51287	1
3139	HLA-L	major histocompatibility complex, class I, L (pseudogene)	2.3869	2.5125	1
5426	POLE	polymerase (DNA) epsilon, catalytic subunit	2.3869	4.53184	1
1215	CMA1	chymase 1	2.3869	2.51287	1
3203	HOXA6	homeobox A6	2.3869	2.5125	1
5923	RASGRF1	Ras protein specific guanine nucleotide releasing factor 1	2.3869	2.51287	1
6717	SRI	sorcin	2.3869	5.01246	1
8532	CPZ	carboxypeptidase Z	2.3869	2.5125	1
401207	C5orf63	chromosome 5 open reading frame 63	2.3869	2.5125	1
8418	CMAHP	cytidine monophospho-N-acetylneuraminic acid hydroxylase, pseudogene	2.3869	2.5125	1
150384	GTSE1-AS1	GTSE1 antisense RNA 1 (head to head)	2.3869	2.51287	1
4340	MOG	myelin oligodendrocyte glycoprotein	2.3869	2.5125	1
56260	C8orf44	chromosome 8 open reading frame 44	2.3869	2.5125	1
57213	SPRYD7	SPRY domain containing 7	2.3869	3.19765	1
1612	DAPK1	death-associated protein kinase 1	2.3869	4.74585	1
5396	PRRX1	paired related homeobox 1	2.3869	2.5125	1
9536	PTGES	prostaglandin E synthase	2.3869	6.80156	1
100616436	MIR4449	microRNA 4449	2.3869	2.51287	1
26136	TES	testin LIM domain protein	2.3869	5.99314	1
100616167	MIR4722	microRNA 4722	2.3869	2.51287	1
8727	CTNNAL1	catenin alpha-like 1	2.3869	5.99192	1
100506451	RASSF8-AS1	RASSF8 atnisense RNA 1	2.3869	2.51287	1
8476	CDC42BPA	CDC42 binding protein kinase alpha	2.3869	4.91529	1
100463289	MTRNR2L5	MT-RNR2-like 5	2.3869	2.51287	1
387066	SNHG5	small nucleolar RNA host gene 5	2.38689	4.54963	1
6098	ROS1	ROS proto-oncogene 1 , receptor tyrosine kinase	2.38689	5.69767	1
30849	PIK3R4	phosphoinositide-3-kinase regulatory subunit 4	2.38689	3.65849	1
8360	HIST1H4D	histone cluster 1, H4d	2.38689	5.87741	1
29087	THYN1	thymocyte nuclear protein 1	2.38689	3.33716	1
5877	RABIF	RAB interacting factor	2.38689	2.86333	1
55706	NDC1	NDC1 transmembrane nucleoporin	2.38689	5.06816	1
10721	POLQ	polymerase (DNA) theta	2.38689	4.34752	1
161823	ADAL	adenosine deaminase-like	2.38689	3.14565	1
172	AFG3L1P	AFG3 like matrix AAA peptidase subunit 1, pseudogene	2.38689	3.58405	1
199692	ZNF627	zinc finger protein 627	2.38689	3.29091	1
830	CAPZA2	capping actin protein of muscle Z-line alpha subunit 2	2.38689	5.90317	1
8774	NAPG	NSF attachment protein gamma	2.38689	4.10992	1
23353	SUN1	Sad1 and UNC84 domain containing 1	2.38689	5.28382	1
26580	BSCL2	Berardinelli-Seip congenital lipodystrophy 2 (seipin)	2.38689	3.03934	1
4905	NSF	N-ethylmaleimide sensitive factor	2.38689	4.52999	1
91661	ZNF765	zinc finger protein 765	2.38689	4.36706	1
7421	VDR	vitamin D (1,25- dihydroxyvitamin D3) receptor	2.38689	4.03343	1
4233	MET	MET proto-oncogene, receptor tyrosine kinase	2.38689	6.6677	1
1347	COX7A2	cytochrome c oxidase subunit 7A2	2.38689	4.28325	1
158135	TTLL11	tubulin tyrosine ligase like11	2.38689	2.73519	1
54873	PALMD	palmdelphin	2.38689	2.73519	1
56850	GRIPAP1	GRIP1 associated protein 1	2.38689	3.38195	1
27148	STK36	serine/threonine kinase 36	2.38689	3.03982	1
51097	SCCPDH	saccharopine dehydrogenase (putative)	2.38689	4.10912	1
5650	KLK7	kallikrein related peptidase 7	2.38689	5.56227	1
81610	FAM83D	family with sequence similarity 83 member D	2.38689	4.69469	1
51622	CCZ1	CCZ1 homolog, vacuolar protein trafficking and biogenesis associated	2.38689	5.03923	1
10611	PDLIM5	PDZ and LIM domain 5	2.38689	5.07474	1
4199	ME1	malic enzyme 1, NADP(+)-dependent, cytosolic	2.38689	3.79072	1
197131	UBR1	ubiquitin protein ligase E3 component n-recognin 1	2.38689	4.21243	1
9837	GINS1	GINS complex subunit 1 (Psf1 homolog)	2.38689	4.23405	1
135293	PM20D2	peptidase M20 domain containing 2	2.38689	4.41147	1
9569	GTF2IRD1	GTF2I repeat domain containing 1	2.38689	3.58576	1
201163	FLCN	folliculin	2.38689	3.38263	1
51596	CUTA	cutA divalent cation tolerance homolog (E. coli)	2.38689	3.42438	1
5045	FURIN	furin, paired basic amino acid cleaving enzyme	2.38689	4.64635	1
5825	ABCD3	ATP binding cassette subfamily D member 3	2.38689	5.51214	1
5782	PTPN12	protein tyrosine phosphatase, non-receptor type 12	2.38689	4.62127	1
25814	ATXN10	ataxin 10	2.38689	4.95823	1
7799	PRDM2	PR domain 2	2.38689	2.79961	1
5933	RBL1	retinoblastoma-like 1	2.38689	4.65639	1
8737	RIPK1	receptor interacting serine/threonine kinase 1	2.38689	3.82549	1
29957	SLC25A24	solute carrier family 25 member 24	2.38688	5.35587	1
975	CD81	CD81 molecule	2.38688	4.10914	1
147841	SPC24	SPC24, NDC80 kinetochore complex component	2.38688	3.72533	1
374354	NHLRC2	NHL repeat containing 2	2.38688	3.79447	1
1545	CYP1B1	cytochrome P450 family 1 subfamily B member 1	2.38688	4.10936	1
100500916	MIR3180-5	microRNA 3180-5	2.38688	2.51322	1
203	AK1	adenylate kinase 1	2.38688	4.16424	1
646329	NA	NA	2.38688	2.51322	1
8856	NR1I2	nuclear receptor subfamily 1 group I member 2	2.38688	2.51322	1
9508	ADAMTS3	ADAM metallopeptidase with thrombospondin type 1 motif 3	2.38688	2.51322	1
100616132	MIR4728	microRNA 4728	2.38688	2.51334	1
84807	NFKBID	NFKB inhibitor delta	2.38688	2.51322	1
55228	PNMAL1	paraneoplastic Ma antigen family-like 1	2.38688	2.51322	1
153643	FAM81B	family with sequence similarity 81 member B	2.38688	2.51322	1
26040	SETBP1	SET binding protein 1	2.38688	3.09512	1
114897	C1QTNF1	C1q and tumor necrosis factor related protein 1	2.38688	2.51322	1
390940	PINLYP	phospholipase A2 inhibitor and LY6/PLAUR domain containing	2.38688	2.51322	1
10982	MAPRE2	microtubule associated protein RP/EB family member 2	2.38688	2.51334	1
80380	PDCD1LG2	programmed cell death 1 ligand 2	2.38688	2.51322	1
5452	POU2F2	POU class 2 homeobox 2	2.38688	2.51334	1
344805	TMPRSS7	transmembrane protease, serine 7	2.38688	2.51322	1
5251	PHEX	phosphate regulating endopeptidase homolog, X-linked	2.38688	2.66331	1
154043	CNKSR3	CNKSR family member 3	2.38688	2.51322	1
81892	SLIRP	SRA stem-loop interacting RNA binding protein	2.38688	4.26117	1
126432	RINL	Ras and Rab interactor like	2.38688	2.51334	1
3176	HNMT	histamine N-methyltransferase	2.38688	2.51322	1
283554	GPR137C	G protein-coupled receptor 137C	2.38688	2.51322	1
1259	CNGA1	cyclic nucleotide gated channel alpha 1	2.38688	2.92646	1
21	ABCA3	ATP binding cassette subfamily A member 3	2.38688	2.51322	1
729920	ISPD	isoprenoid synthase domain containing	2.38688	2.98577	1
26526	TSPAN16	tetraspanin 16	2.38688	2.51322	1
9627	SNCAIP	synuclein alpha interacting protein	2.38688	2.51334	1
26034	IPCEF1	interaction protein for cytohesin exchange factors 1	2.38688	2.51322	1
5553	PRG2	proteoglycan 2, bone marrow (natural killer cell activator, eosinophil granule major basic protein)	2.38688	3.54608	1
8269	TMEM187	transmembrane protein 187	2.38688	2.66378	1
55253	TYW1	tRNA-yW synthesizing protein 1 homolog	2.38688	3.94834	1
4900	NRGN	neurogranin	2.38688	2.66378	1
22880	MORC2	MORC family CW-type zinc finger 2	2.38688	3.8887	1
440957	SMIM4	small integral membrane protein 4	2.38688	2.66378	1
9834	KIAA0125	KIAA0125	2.38688	2.51334	1
9100	USP10	ubiquitin specific peptidase 10	2.38688	4.97577	1
24148	PRPF6	pre-mRNA processing factor 6	2.38688	4.79412	1
63971	KIF13A	kinesin family member 13A	2.38688	5.02221	1
85016	C11orf70	chromosome 11 open reading frame 70	2.38688	2.92659	1
401264	TRAM2-AS1	TRAM2 antisense RNA 1 (head to head)	2.38688	3.04217	1
51194	IPO11	importin 11	2.38688	4.51031	1
55151	TMEM38B	transmembrane protein 38B	2.38688	2.86455	1
51201	ZDHHC2	zinc finger DHHC-type containing 2	2.38688	4.10767	1
51371	POMP	proteasome maturation protein	2.38688	4.74228	1
5366	PMAIP1	phorbol-12-myristate-13-acetate-induced protein 1	2.38688	3.09362	1
221960	CCZ1B	CCZ1 homolog B, vacuolar protein trafficking and biogenesis associated	2.38688	4.92764	1
55278	QRSL1	glutaminyl-tRNA synthase (glutamine-hydrolyzing)-like 1	2.38688	3.91612	1
55342	STRBP	spermatid perinuclear RNA binding protein	2.38688	4.46791	1
27106	ARRDC2	arrestin domain containing 2	2.38688	3.24449	1
26190	FBXW2	F-box and WD repeat domain containing 2	2.38688	4.03222	1
5982	RFC2	replication factor C subunit 2	2.38688	4.51486	1
84144	SYDE2	synapse defective 1, Rho GTPase, homolog 2 (C. elegans)	2.38688	3.04181	1
2764	GMFB	glia maturation factor beta	2.38688	5.2989	1
3588	IL10RB	interleukin 10 receptor subunit beta	2.38688	3.75795	1
2099	ESR1	estrogen receptor 1	2.38687	2.6644	1
26275	HIBCH	3-hydroxyisobutyryl-CoA hydrolase	2.38687	3.09527	1
2192	FBLN1	fibulin 1	2.38687	4.03115	1
219927	MRPL21	mitochondrial ribosomal protein L21	2.38687	3.72451	1
79665	DHX40	DEAH-box helicase 40	2.38687	4.6945	1
84542	KIAA1841	KIAA1841	2.38687	4.29965	1
4357	MPST	mercaptopyruvate sulfurtransferase	2.38687	3.50522	1
27244	SESN1	sestrin 1	2.38687	3.42436	1
5130	PCYT1A	phosphate cytidylyltransferase 1, choline, alpha	2.38687	4.28492	1
56259	CTNNBL1	catenin beta like 1	2.38687	3.82342	1
773	CACNA1A	calcium voltage-gated channel subunit alpha1 A	2.38687	2.98507	1
91750	LIN52	lin-52 DREAM MuvB core complex component	2.38687	2.92517	1
140730	RIMS4	regulating synaptic membrane exocytosis 4	2.38687	3.29479	1
57646	USP28	ubiquitin specific peptidase 28	2.38687	4.03143	1
85369	STRIP1	striatin interacting protein 1	2.38687	3.42346	1
154807	VKORC1L1	vitamin K epoxide reductase complex subunit 1 like 1	2.38687	3.03956	1
54534	MRPL50	mitochondrial ribosomal protein L50	2.38687	3.85848	1
4436	MSH2	mutS homolog 2	2.38687	4.89317	1
10456	HAX1	HCLS1 associated protein X-1	2.38687	3.75976	1
10477	UBE2E3	ubiquitin conjugating enzyme E2E 3	2.38687	4.16535	1
6491	STIL	SCL/TAL1 interrupting locus	2.38687	4.15945	1
4728	NDUFS8	NADH:ubiquinone oxidoreductase core subunit S8	2.38686	4.13763	1
113000	RPUSD1	RNA pseudouridylate synthase domain containing 1	2.38686	3.29302	1
80222	TARS2	threonyl-tRNA synthetase 2, mitochondrial (putative)	2.38686	3.14743	1
2743	GLRB	glycine receptor beta	2.38686	3.1453	1
5919	RARRES2	retinoic acid receptor responder (tazarotene induced) 2	2.38686	2.58972	1
375287	RBM43	RNA binding motif protein 43	2.38686	2.58972	1
100616484	MIR4470	microRNA 4470	2.38686	2.58972	1
3248	HPGD	hydroxyprostaglandin dehydrogenase 15-(NAD)	2.38686	2.58972	1
9203	ZMYM3	zinc finger MYM-type containing 3	2.38686	2.92526	1
2593	GAMT	guanidinoacetate N-methyltransferase	2.38686	2.58972	1
57621	ZBTB2	zinc finger and BTB domain containing 2	2.38686	3.5829	1
60673	ATG101	autophagy related 101	2.38686	3.14801	1
404672	GTF2H5	general transcription factor IIH subunit 5	2.38686	3.24684	1
2531	KDSR	3-ketodihydrosphingosine reductase	2.38686	4.60574	1
4125	MAN2B1	mannosidase alpha class 2B member 1	2.38685	3.8854	1
1474	CST6	cystatin E/M	2.38685	3.97063	1
8030	CCDC6	coiled-coil domain containing 6	2.38685	5.05689	1
10526	IPO8	importin 8	2.38685	4.15943	1
5536	PPP5C	protein phosphatase 5 catalytic subunit	2.38685	4.61502	1
65003	MRPL11	mitochondrial ribosomal protein L11	2.38684	3.82713	1
7014	TERF2	telomeric repeat binding factor 2	2.38684	3.50916	1
284716	RIMKLA	ribosomal modification protein rimK-like family member A	2.38684	2.59046	1
9728	SECISBP2L	SECIS binding protein 2 like	2.38684	3.94665	1
124402	UBALD1	UBA like domain containing 1	2.38684	2.59046	1
146861	SLC35G3	solute carrier family 35 member G3	2.38684	2.59046	1
220323	OAF	out at first homolog	2.38684	2.59046	1
153201	SLC36A2	solute carrier family 36 member 2	2.38684	2.59046	1
819	CAMLG	calcium modulating ligand	2.38684	3.54792	1
11067	C10orf10	chromosome 10 open reading frame 10	2.38684	2.86512	1
60678	EEFSEC	eukaryotic elongation factor, selenocysteine-tRNA-specific	2.38683	3.14825	1
54955	C1orf109	chromosome 1 open reading frame 109	2.38683	3.75704	1
27254	CSDC2	cold shock domain containing C2	2.38683	2.66462	1
123096	SLC25A29	solute carrier family 25 member 29	2.38683	2.98389	1
79836	LONRF3	LON peptidase N-terminal domain and ring finger 3	2.38683	2.86345	1
29916	SNX11	sorting nexin 11	2.38683	2.86345	1
54978	SLC35F6	solute carrier family 35 member F6	2.38682	3.61951	1
11212	PROSC	proline synthetase co-transcribed homolog (bacterial)	2.38682	4.03262	1
57493	HEG1	heart development protein with EGF like domains 1	2.38682	2.98338	1
644815	FAM83G	family with sequence similarity 83 member G	2.38682	3.19531	1
116143	WDR92	WD repeat domain 92	2.38681	2.92574	1
159090	FAM122B	family with sequence similarity 122B	2.38681	2.92506	1
64417	C5orf28	chromosome 5 open reading frame 28	2.38681	2.59116	1
25787	DGCR9	DiGeorge syndrome critical region gene 9 (non-protein coding)	2.38681	2.59116	1
441459	ANKRD18B	ankyrin repeat domain 18B	2.38681	2.92506	1
9657	IQCB1	IQ motif containing B1	2.38681	3.69741	1
80321	CEP70	centrosomal protein 70kDa	2.38681	4.29878	1
163778	SPRR4	small proline rich protein 4	2.38681	2.5914	1
126859	AXDND1	axonemal dynein light chain domain containing 1	2.38681	2.5914	1
5961	PRPH2	peripherin 2 (retinal degeneration, slow)	2.38681	2.66294	1
2272	FHIT	fragile histidine triad	2.38681	2.5914	1
26137	ZBTB20	zinc finger and BTB domain containing 20	2.38681	2.5914	1
23438	HARS2	histidyl-tRNA synthetase 2	2.38681	3.82033	1
10513	APPBP2	amyloid beta precursor protein binding protein 2	2.3868	3.46288	1
79840	NHEJ1	non-homologous end joining factor 1	2.3868	2.86607	1
4698	NDUFA5	NADH:ubiquinone oxidoreductase subunit A5	2.3868	4.23593	1
57602	USP36	ubiquitin specific peptidase 36	2.38679	3.29412	1
11318	GPR182	G protein-coupled receptor 182	2.38679	2.73566	1
128710	SLX4IP	SLX4 interacting protein	2.38679	2.73566	1
80895	ILKAP	ILK associated serine/threonine phosphatase	2.38679	3.58056	1
200845	KCTD6	potassium channel tetramerization domain containing 6	2.38677	2.80143	1
84326	C16orf13	chromosome 16 open reading frame 13	2.38677	3.09304	1
56135	PCDHAC1	protocadherin alpha subfamily C, 1	2.38677	3.09304	1
56134	PCDHAC2	protocadherin alpha subfamily C, 2	2.38677	3.09304	1
8613	PLPP3	phospholipid phosphatase 3	2.38676	2.86298	1
100422879	MIR3124	microRNA 3124	2.38676	2.73508	1
83591	THAP2	THAP domain containing, apoptosis associated protein 2	2.38675	2.92752	1
2997	GYS1	glycogen synthase 1	2.38675	3.76597	1
171177	RHOV	ras homolog family member V	2.38674	2.8014	1
10385	BTN2A2	butyrophilin subfamily 2 member A2	2.38674	2.8014	1
23157	SEPT6	septin 6	2.38674	2.86392	1
3251	HPRT1	hypoxanthine phosphoribosyltransferase 1	2.38673	3.50507	1
10194	TSHZ1	teashirt zinc finger homeobox 1	2.38672	3.58889	1
114659	LRRC37B	leucine rich repeat containing 37B	2.38672	2.6651	1
56142	PCDHA6	protocadherin alpha 6	2.38671	3.24311	1
91	ACVR1B	activin A receptor type 1B	2.38671	2.86475	1
5641	LGMN	legumain	2.3867	3.62257	1
134637	ADAT2	adenosine deaminase, tRNA-specific 2	2.38669	3.54299	1
153642	ARSK	arylsulfatase family member K	2.38668	3.14588	1
54936	ADPRHL2	ADP-ribosylhydrolase like 2	2.38667	3.09517	1
392509	ARL13A	ADP ribosylation factor like GTPase 13A	2.21035	3.20215	0.251751
7013	TERF1	telomeric repeat binding factor 1	2.21026	4.23856	0.251898
90338	ZNF160	zinc finger protein 160	2.21014	4.01139	0.255157
51400	PPME1	protein phosphatase methylesterase 1	2.20961	4.39453	0.243466
8609	KLF7	Kruppel-like factor 7 (ubiquitous)	2.20959	4.47959	0.239551
55793	FAM63A	family with sequence similarity 63 member A	2.20867	3.95588	0.225723
9685	CLINT1	clathrin interactor 1	2.20843	5.76562	0.221188
966	CD59	CD59 molecule	2.20839	8.13389	0.220901
5434	POLR2E	polymerase (RNA) II subunit E	2.20833	5.5625	0.219677
400506	KNOP1	lysine-rich nucleolar protein 1	2.20827	4.81898	0.218792
1594	CYP27B1	cytochrome P450 family 27 subfamily B member 1	2.20827	3.30036	0.218792
10994	ILVBL	ilvB (bacterial acetolactate synthase)-like	2.20827	3.43048	0.218792
11124	FAF1	Fas associated factor 1	2.20827	5.0602	0.218792
54785	BORCS6	BLOC-1 related complex subunit 6	2.20827	3.47295	0.218792
79652	TMEM204	transmembrane protein 204	2.20827	2.9916	0.218792
79813	EHMT1	euchromatic histone-lysine N-methyltransferase 1	2.20827	4.84644	0.218792
221806	VWDE	von Willebrand factor D and EGF domains	2.20827	2.933	0.218792
253635	GPATCH11	G-patch domain containing 11	2.20827	3.76698	0.218792
3054	HCFC1	host cell factor C1	2.20827	4.50201	0.218792
25949	SYF2	SYF2 pre-mRNA splicing factor	2.20827	4.95081	0.218792
8772	FADD	Fas associated via death domain	2.20827	4.83025	0.218792
64802	NMNAT1	nicotinamide nucleotide adenylyltransferase 1	2.20827	3.38848	0.218792
162461	TMEM92	transmembrane protein 92	2.20827	3.20443	0.218792
401232	LINC01011	long intergenic non-protein coding RNA 1011	2.20827	2.99153	0.218792
9994	CASP8AP2	caspase 8 associated protein 2	2.20825	5.32188	0.219128
22955	SCMH1	sex comb on midleg homolog 1 (Drosophila)	2.20822	3.62492	0.219461
6602	SMARCD1	SWI/SNF related, matrix associated, actin dependent regulator of chromatin, subfamily d, member 1	2.20819	3.86518	0.219918
2734	GLG1	golgi glycoprotein 1	2.20809	5.58246	0.221674
8970	HIST1H2BJ	histone cluster 1, H2bj	2.20799	6.67218	0.223041
29954	POMT2	protein O-mannosyltransferase 2	2.20799	3.86223	0.223082
25962	KIAA1429	KIAA1429	2.20776	4.95106	0.227062
55015	PRPF39	pre-mRNA processing factor 39	2.20722	4.33627	0.236849
1026	CDKN1A	cyclin-dependent kinase inhibitor 1A	2.20718	4.35492	0.236674
23594	ORC6	origin recognition complex subunit 6	2.20712	4.35692	0.239696
58499	ZNF462	zinc finger protein 462	2.20674	3.7651	0.245185
80789	INTS5	integrator complex subunit 5	2.20663	3.66289	0.243217
57827	C6orf47	chromosome 6 open reading frame 47	2.20646	4.06579	0.251621
389641	LOC389641	uncharacterized LOC389641	2.20566	4.2932	0.266107
9214	FCMR	Fc fragment of IgM receptor	2.20555	2.80765	0.265666
5414	SEPT4	septin 4	2.18595	3.1079	0.0654734
51319	RSRC1	arginine/serine-rich coiled-coil 1	2.18595	5.23839	0.0655993
439921	MXRA7	matrix-remodelling associated 7	2.18595	4.54592	0.0654734
5681	PSKH1	protein serine kinase H1	2.17992	3.70335	0.124709
79660	PPP1R3B	protein phosphatase 1 regulatory subunit 3B	2.02251	4.01404	0.128853
1982	EIF4G2	eukaryotic translation initiation factor 4 gamma 2	2.02105	7.83209	0.113679
114882	OSBPL8	oxysterol binding protein like 8	2.02087	6.3551	0.111751
11252	PACSIN2	protein kinase C and casein kinase substrate in neurons 2	2.02067	5.49206	0.10972
9859	CEP170	centrosomal protein 170kDa	2.02063	4.77225	0.109428
117145	THEM4	thioesterase superfamily member 4	2.02063	3.92966	0.109428
753	LDLRAD4	low density lipoprotein receptor class A domain containing 4	2.02063	3.59536	0.109428
84273	NOA1	nitric oxide associated 1	2.02063	4.54486	0.109428
100271836	SMG1P3	SMG1 pseudogene 3	2.02063	4.6864	0.109709
64093	SMOC1	SPARC related modular calcium binding 1	2.02063	3.48049	0.109428
7165	TPD52L2	tumor protein D52-like 2	2.02062	5.36301	0.111141
5836	PYGL	phosphorylase, glycogen, liver	2.02062	6.39242	0.111946
9221	NOLC1	nucleolar and coiled-body phosphoprotein 1	2.0206	6.0877	0.112623
56895	AGPAT4	1-acylglycerol-3-phosphate O-acyltransferase 4	2.02045	3.70572	0.133873
8667	EIF3H	eukaryotic translation initiation factor 3 subunit H	2.02039	6.0963	0.111721
80350	LPAL2	lipoprotein, Lp(a)-like 2, pseudogene	2.02036	3.77288	0.22082
80003	PCNX2	pecanex homolog 2 (Drosophila)	2.0202	3.80359	0.160388
89883	OR6W1P	olfactory receptor family 6 subfamily W member 1 pseudogene	2.01594	3.39387	0.158033
146439	CCDC64B	coiled-coil domain containing 64B	2.01578	3.80547	0.159866
65124	SOWAHC	sosondowah ankyrin repeat domain family member C	1.94089	4.94698	0.0574246
23591	FAM215A	family with sequence similarity 215 member A (non-protein coding)	1.90803	3.24972	0.451246
613037	LOC613037	nuclear pore complex interacting protein pseudogene	1.90736	3.34458	0.454639
222171	PRR15	proline rich 15	1.90582	3.82628	0.422212
54463	FAM134B	family with sequence similarity 134 member B	1.90571	3.62699	0.425117
25913	POT1	protection of telomeres 1	1.90564	4.06223	0.417563
23150	FRMD4B	FERM domain containing 4B	1.90563	4.0069	0.421571
8440	NCK2	NCK adaptor protein 2	1.90435	4.11768	0.403795
100527943	TGIF2-C20orf24	TGIF2-C20orf24 readthrough	1.90419	4.44288	0.397528
6509	SLC1A4	solute carrier family 1 member 4	1.9035	2.9298	0.390439
100507462	GVQW2	GVQW motif containing 2	1.90309	3.09921	0.38392
200933	FBXO45	F-box protein 45	1.90303	4.76681	0.382405
92979	MARCH9	membrane associated ring-CH-type finger 9	1.903	3.43016	0.382447
2222	FDFT1	farnesyl-diphosphate farnesyltransferase 1	1.9029	4.84197	0.380185
643596	RNF224	ring finger protein 224	1.90275	2.80656	0.378149
8821	INPP4B	inositol polyphosphate-4-phosphatase type II B	1.90275	6.21389	0.377909
201292	TRIM65	tripartite motif containing 65	1.90274	3.69623	0.378141
2783	GNB2	G protein subunit beta 2	1.90272	5.09557	0.377733
94134	ARHGAP12	Rho GTPase activating protein 12	1.90266	4.90842	0.377206
55233	MOB1A	MOB kinase activator 1A	1.90263	4.99147	0.376336
2771	GNAI2	G protein subunit alpha i2	1.90261	5.652	0.376177
2131	EXT1	exostosin glycosyltransferase 1	1.90253	4.3754	0.375038
23043	TNIK	TRAF2 and NCK interacting kinase	1.90253	3.69762	0.375038
51281	ANKMY1	ankyrin repeat and MYND domain containing 1	1.90253	3.29697	0.375038
57677	ZFP14	ZFP14 zinc finger protein	1.90253	3.20145	0.375038
3105	HLA-A	major histocompatibility complex, class I, A	1.90253	4.61288	0.375038
130502	TTC32	tetratricopeptide repeat domain 32	1.90253	3.09884	0.375038
440435	GPR179	G protein-coupled receptor 179	1.90253	2.86955	0.375038
501	ALDH7A1	aldehyde dehydrogenase 7 family member A1	1.90253	3.7323	0.375038
80725	SRCIN1	SRC kinase signaling inhibitor 1	1.90253	3.15173	0.375038
126823	KLHDC9	kelch domain containing 9	1.90253	2.93137	0.375038
165	AEBP1	AE binding protein 1	1.90253	3.29878	0.375038
51426	POLK	polymerase (DNA) kappa	1.90253	4.06397	0.375038
54954	FAM120C	family with sequence similarity 120C	1.90253	3.2983	0.375038
23466	CBX6	chromobox 6	1.90253	2.87007	0.375038
51559	NT5DC3	5'-nucleotidase domain containing 3	1.90253	3.51359	0.375038
57563	KLHL8	kelch like family member 8	1.90253	3.69686	0.375038
79998	ANKRD53	ankyrin repeat domain 53	1.90253	2.73956	0.375038
124935	SLC43A2	solute carrier family 43 member 2	1.90253	2.98952	0.375038
728758	PIN4P1	protein (peptidylprolyl cis/trans isomerase) NIMA-interacting, 4 pseudogene 1	1.90253	2.98942	0.375038
5226	PGD	phosphogluconate dehydrogenase	1.90253	4.21532	0.375038
9068	ANGPTL1	angiopoietin like 1	1.90253	2.93105	0.375038
10667	FARS2	phenylalanyl-tRNA synthetase 2, mitochondrial	1.90253	3.24975	0.375038
79649	MAP7D3	MAP7 domain containing 3	1.90253	4.80027	0.375038
55013	CCDC109B	coiled-coil domain containing 109B	1.90252	5.03369	0.375111
644246	KANSL1-AS1	KANSL1 antisense RNA 1	1.90251	2.86995	0.375276
372	ARCN1	archain 1	1.90247	5.12375	0.37584
1959	EGR2	early growth response 2	1.90239	3.20268	0.377181
8289	ARID1A	AT-rich interaction domain 1A	1.90237	3.76669	0.377482
11222	MRPL3	mitochondrial ribosomal protein L3	1.90235	5.41609	0.377648
2769	GNA15	G protein subunit alpha 15	1.90235	4.82091	0.377687
891	CCNB1	cyclin B1	1.90235	6.60038	0.377562
4124	MAN2A1	mannosidase alpha class 2A member 1	1.90227	4.79463	0.378625
23392	KIAA0368	KIAA0368	1.90218	5.5278	0.379748
1662	DDX10	DEAD-box helicase 10	1.90216	5.11231	0.380001
7784	ZP3	zona pellucida glycoprotein 3 (sperm receptor)	1.90206	3.25282	0.381689
6584	SLC22A5	solute carrier family 22 member 5	1.90203	4.41343	0.382029
728912	NA	NA	1.90203	5.17894	0.382083
55288	RHOT1	ras homolog family member T1	1.90202	4.46119	0.38219
5245	PHB	prohibitin	1.90198	5.0393	0.383253
7336	UBE2V2	ubiquitin conjugating enzyme E2 variant 2	1.90196	5.06719	0.383486
100302243	MIR1972-1	microRNA 1972-1	1.90194	3.04723	0.383892
208	AKT2	v-akt murine thymoma viral oncogene homolog 2	1.90191	4.30685	0.383755
54790	TET2	tet methylcytosine dioxygenase 2	1.9019	4.33259	0.384369
100271873	AIRN	antisense of IGF2R non-protein coding RNA	1.9019	2.86923	0.38343
642826	BMS1P6	BMS1, ribosome biogenesis factor pseudogene 6	1.90182	3.58958	0.384478
125965	COX6B2	cytochrome c oxidase subunit 6B2	1.90173	3.24916	0.38635
5451	POU2F1	POU class 2 homeobox 1	1.90136	3.34182	0.390748
442523	DPY19L2P4	DPY19L2 pseudogene 4	1.90122	3.20398	0.394557
9093	DNAJA3	DnaJ heat shock protein family (Hsp40) member A3	1.90099	4.03749	0.395718
145781	GCOM1	GRINL1A complex locus 1	1.90099	4.79316	0.394771
55835	CENPJ	centromere protein J	1.90075	4.1164	0.40284
125170	MIEF2	mitochondrial elongation factor 2	1.90041	3.34557	0.403555
8677	STX10	syntaxin 10	1.90039	4.0676	0.40382
5026	P2RX5	purinergic receptor P2X 5	1.89359	2.80672	0.493849
5908	RAP1B	RAP1B, member of RAS oncogene family	1.83419	5.81224	0.183404
865	CBFB	core-binding factor, beta subunit	1.83408	4.83584	0.181793
941	CD80	CD80 molecule	1.83402	3.25666	0.24219
79646	PANK3	pantothenate kinase 3	1.8339	4.70766	0.186414
79171	RBM42	RNA binding motif protein 42	1.8339	4.17175	0.179747
404093	CUEDC1	CUE domain containing 1	1.8339	3.10469	0.179747
84231	TRAF7	TNF receptor associated factor 7	1.8339	4.70375	0.179747
146923	RUNDC1	RUN domain containing 1	1.83389	3.80304	0.179747
201514	ZNF584	zinc finger protein 584	1.83389	3.55524	0.179747
81502	HM13	histocompatibility (minor) 13	1.83389	4.89771	0.179747
100507135	SPG20-AS1	SPG20 antisense RNA 1	1.83389	3.43648	0.179747
56987	BBX	bobby sox homolog (Drosophila)	1.83388	5.69994	0.187204
10921	RNPS1	RNA binding protein S1, serine-rich domain	1.83388	5.18837	0.181477
85235	HIST1H2AH	histone cluster 1, H2ah	1.83388	5.80023	0.182779
23592	LEMD3	LEM domain containing 3	1.83387	4.73784	0.185996
79084	WDR77	WD repeat domain 77	1.83373	4.85545	0.181497
22974	TPX2	TPX2, microtubule-associated	1.83363	6.82966	0.182645
7866	IFRD2	interferon-related developmental regulator 2	1.83045	4.2496	0.219902
2897	GRIK1	glutamate ionotropic receptor kainate type subunit 1	1.80642	3.56234	0.0923483
56140	PCDHA8	protocadherin alpha 8	1.80642	3.59792	0.0923483
221400	TDRD6	tudor domain containing 6	1.80642	3.74436	0.0923483
7260	TSSC1	tumor suppressing subtransferable candidate 1	1.80562	4.10165	0.111087
23764	MAFF	v-maf avian musculoaponeurotic fibrosarcoma oncogene homolog F	1.80449	3.96627	0.142946
6234	RPS28	ribosomal protein S28	1.67883	5.033	0.0551409
7290	HIRA	histone cell cycle regulator	1.6783	4.47374	0.0832493
3914	LAMB3	laminin subunit beta 3	1.67811	7.98436	0.0507665
8439	NSMAF	neutral sphingomyelinase activation associated factor	1.6767	4.84029	0.0658009
9056	SLC7A7	solute carrier family 7 member 7	1.66081	3.98829	0.173523
64172	OSGEPL1	O-sialoglycoprotein endopeptidase-like 1	1.65853	4.15016	0.158847
5817	PVR	poliovirus receptor	1.65831	5.45785	0.147957
29085	PHPT1	phosphohistidine phosphatase 1	1.65811	4.12321	0.146069
503569	RGMB-AS1	RGMB antisense RNA 1	1.65811	3.16129	0.146069
10914	PAPOLA	poly(A) polymerase alpha	1.65799	6.07135	0.14942
10724	MGEA5	meningioma expressed antigen 5 (hyaluronidase)	1.65774	6.01287	0.149374
26032	SUSD5	sushi domain containing 5	1.62281	3.55625	0.333313
112936	VPS26B	VPS26 retromer complex component B	1.62185	4.638	0.317734
9873	FCHSD2	FCH and double SH3 domains 2	1.62042	3.77172	0.301611
83903	GSG2	germ cell associated 2 (haspin)	1.62019	4.04098	0.29954
53836	GPR87	G protein-coupled receptor 87	1.61953	4.84447	0.346509
646019	CBY3	chibby homolog 3 (Drosophila)	1.61943	3.47847	0.409545
23762	OSBP2	oxysterol binding protein 2	1.61934	5.66421	0.292398
81571	MIR600HG	MIR600 host gene	1.61934	3.25545	0.289122
116211	TM4SF19	transmembrane 4 L six family member 19	1.61934	3.20673	0.289122
100507171	BOLA3-AS1	BOLA3 antisense RNA 1 (head to head)	1.61934	3.59324	0.289122
3207	HOXA11	homeobox A11	1.61933	3.39209	0.289122
3600	IL15	interleukin 15	1.61933	3.76936	0.289122
29943	PADI1	peptidyl arginine deiminase, type I	1.61933	4.8945	0.289122
2752	GLUL	glutamate-ammonia ligase	1.61933	6.29773	0.292093
57583	TMEM181	transmembrane protein 181	1.61933	4.95179	0.289285
51187	RSL24D1	ribosomal L24 domain containing 1	1.61933	5.26003	0.289708
55367	PIDD1	p53-induced death domain protein 1	1.61933	3.39297	0.289122
6722	SRF	serum response factor	1.61933	3.63235	0.312804
998	CDC42	cell division cycle 42	1.61932	5.64623	0.292862
55033	FKBP14	FK506 binding protein 14	1.61932	4.09465	0.293077
4077	NBR1	neighbor of BRCA1 gene 1	1.61917	5.45972	0.290964
7291	TWIST1	twist family bHLH transcription factor 1	1.61909	3.5145	0.324344
6566	SLC16A1	solute carrier family 16 member 1	1.61906	6.48169	0.29223
5376	PMP22	peripheral myelin protein 22	1.61894	2.93504	0.350088
84222	TMEM191A	transmembrane protein 191A (pseudogene)	1.61832	3.10452	0.436981
91948	LINC00923	long intergenic non-protein coding RNA 923	1.61832	3.15614	0.300739
60485	SAV1	salvador family WW domain containing protein 1	1.61806	3.70256	0.303371
84342	COG8	component of oligomeric golgi complex 8	1.61797	4.46835	0.304704
5217	PFN2	profilin 2	1.61702	4.64635	0.315806
23469	PHF3	PHD finger protein 3	1.55596	6.00354	0.0815163
9218	VAPA	VAMP associated protein A	1.55528	6.05193	0.079833
8535	CBX4	chromobox 4	1.55527	4.49192	0.0768831
7073	TIAL1	TIA1 cytotoxic granule-associated RNA binding protein-like 1	1.55434	4.62547	0.0892899
5046	PCSK6	proprotein convertase subtilisin/kexin type 6	1.52142	3.0971	0.696309
51032	CELA2B	chymotrypsin like elastase family member 2B	1.52142	2.86815	0.696309
7058	THBS2	thrombospondin 2	1.52128	2.98974	0.686206
440730	TRIM67	tripartite motif containing 67	1.51965	3.15196	0.679154
10002	NR2E3	nuclear receptor subfamily 2 group E member 3	1.51847	2.98879	0.667713
90024	FLJ20021	uncharacterized LOC90024	1.51792	3.29767	0.662405
57474	ZNF490	zinc finger protein 490	1.51765	3.2003	0.654934
55167	MSL2	male-specific lethal 2 homolog (Drosophila)	1.51754	3.58923	0.65699
56833	SLAMF8	SLAM family member 8	1.51662	3.62225	0.648487
147807	ZNF524	zinc finger protein 524	1.51654	3.04556	0.647719
64773	PCED1A	PC-esterase domain containing 1A	1.51642	3.62559	0.644515
9282	MED14	mediator complex subunit 14	1.51633	3.38564	0.643754
56144	PCDHA4	protocadherin alpha 4	1.51633	3.29441	0.645768
285386	TPRG1	tumor protein p63 regulated 1	1.51622	3.76573	0.642819
705	BYSL	bystin like	1.51592	4.0353	0.641993
83861	RSPH3	radial spoke 3 homolog (Chlamydomonas)	1.51553	3.9182	0.639188
51573	GDE1	glycerophosphodiester phosphodiesterase 1	1.51545	4.83509	0.636956
7322	UBE2D2	ubiquitin conjugating enzyme E2D 2	1.51533	4.94186	0.636564
94234	FOXQ1	forkhead box Q1	1.51521	3.73196	0.636057
6921	TCEB1	transcription elongation factor B subunit 1	1.51517	4.49785	0.634008
7136	TNNI2	troponin I2, fast skeletal type	1.51516	3.58816	0.635627
51741	WWOX	WW domain containing oxidoreductase	1.51505	2.98997	0.63352
5583	PRKCH	protein kinase C eta	1.51489	3.29559	0.632041
79009	DDX50	DEAD-box helicase 50	1.51481	4.74792	0.631342
9861	PSMD6	proteasome 26S subunit, non-ATPase 6	1.51476	5.17131	0.630945
132299	OCIAD2	OCIA domain containing 2	1.51473	4.97509	0.630997
22929	SEPHS1	selenophosphate synthetase 1	1.51471	4.77853	0.630186
3709	ITPR2	inositol 1,4,5-trisphosphate receptor type 2	1.51471	4.41515	0.631146
90956	ADCK2	aarF domain containing kinase 2	1.5147	3.95415	0.630446
6282	S100A11	S100 calcium binding protein A11	1.51466	5.82476	0.630339
5791	PTPRE	protein tyrosine phosphatase, receptor type E	1.51465	3.15176	0.630267
55612	FERMT1	fermitin family member 1	1.51455	5.60197	0.62908
259230	SGMS1	sphingomyelin synthase 1	1.51452	4.32578	0.629037
3376	IARS	isoleucyl-tRNA synthetase	1.51448	6.42492	0.628454
10296	MAEA	macrophage erythroblast attacher	1.51442	4.8172	0.627768
26147	PHF19	PHD finger protein 19	1.51437	4.21212	0.627416
5530	PPP3CA	protein phosphatase 3 catalytic subunit alpha	1.51433	5.62917	0.627138
25959	KANK2	KN motif and ankyrin repeat domains 2	1.51432	5.2884	0.627349
1666	DECR1	2,4-dienoyl-CoA reductase 1, mitochondrial	1.51429	5.00616	0.6268
22936	ELL2	elongation factor for RNA polymerase II 2	1.51424	6.29135	0.626464
1362	CPD	carboxypeptidase D	1.51422	5.23713	0.626174
4725	NDUFS5	NADH:ubiquinone oxidoreductase subunit S5	1.51417	5.30862	0.62575
55855	FAM45BP	family with sequence similarity 45, member A pseudogene	1.51417	4.19067	0.625787
5718	PSMD12	proteasome 26S subunit, non-ATPase 12	1.51415	5.55331	0.625616
83752	LONP2	lon peptidase 2, peroxisomal	1.51413	5.36298	0.625445
283446	MYO1H	myosin IH	1.51412	3.1507	0.625357
847	CAT	catalase	1.51411	4.18942	0.625216
60492	CCDC90B	coiled-coil domain containing 90B	1.5141	4.34976	0.625212
2011	MARK2	microtubule affinity regulating kinase 2	1.51408	3.92368	0.625023
2647	BLOC1S1	biogenesis of lysosomal organelles complex 1 subunit 1	1.51408	4.43789	0.625023
6991	TCTE3	t-complex-associated-testis-expressed 3	1.51408	2.73846	0.625023
7436	VLDLR	very low density lipoprotein receptor	1.51408	3.15069	0.625023
7862	BRPF1	bromodomain and PHD finger containing 1	1.51408	3.65974	0.625023
54971	BANP	BTG3 associated nuclear protein	1.51408	3.38612	0.625023
55007	FAM118A	family with sequence similarity 118 member A	1.51408	3.09839	0.625023
60529	ALX4	ALX homeobox 4	1.51408	2.86816	0.625023
84328	LZIC	leucine zipper and CTNNBIP1 domain containing	1.51408	3.42853	0.625023
126393	HSPB6	heat shock protein family B (small) member 6	1.51408	3.04317	0.625023
163747	LEXM	lymphocyte expansion molecule	1.51408	2.73774	0.625023
164656	TMPRSS6	transmembrane protease, serine 6	1.51408	2.66813	0.625023
255762	PDZD9	PDZ domain containing 9	1.51408	2.80491	0.625023
285175	UNC80	unc-80 homolog, NALCN activator	1.51408	2.66813	0.625023
388569	ZNF324B	zinc finger protein 324B	1.51408	2.86826	0.625023
641373	NRON	non-protein coding RNA, repressor of NFAT	1.51408	2.73774	0.625023
100288413	ERVMER34-1	endogenous retrovirus group MER34 member 1	1.51408	2.73846	0.625023
3241	HPCAL1	hippocalcin like 1	1.51408	4.11229	0.625023
3705	ITPK1	inositol-tetrakisphosphate 1-kinase	1.51408	4.00774	0.625023
3820	KLRB1	killer cell lectin like receptor B1	1.51408	2.80481	0.625023
6038	RNASE4	ribonuclease A family member 4	1.51408	2.80563	0.625023
6483	ST3GAL2	ST3 beta-galactoside alpha-2,3-sialyltransferase 2	1.51408	3.15151	0.625023
6988	TCTA	T-cell leukemia translocation altered	1.51408	3.14998	0.625023
8560	DEGS1	delta(4)-desaturase, sphingolipid 1	1.51408	4.32777	0.625023
11045	UPK1A	uroplakin 1A	1.51408	2.66813	0.625023
23082	PPRC1	peroxisome proliferator-activated receptor gamma, coactivator-related 1	1.51408	3.62593	0.625023
23236	PLCB1	phospholipase C beta 1	1.51408	2.66813	0.625023
51121	RPL26L1	ribosomal protein L26 like 1	1.51408	3.6609	0.625023
51270	TFDP3	transcription factor Dp family member 3	1.51408	2.66813	0.625023
54927	CHCHD3	coiled-coil-helix-coiled-coil-helix domain containing 3	1.51408	4.69801	0.625023
55633	TBC1D22B	TBC1 domain family member 22B	1.51408	4.23867	0.625023
64225	ATL2	atlastin GTPase 2	1.51408	4.59386	0.625023
81576	CCDC130	coiled-coil domain containing 130	1.51408	3.43007	0.625023
199731	CADM4	cell adhesion molecule 4	1.51408	2.92949	0.625023
283298	OLFML1	olfactomedin like 1	1.51408	2.66813	0.625023
283848	CES4A	carboxylesterase 4A	1.51408	2.80527	0.625023
400946	LINC00954	long intergenic non-protein coding RNA 954	1.51408	2.98807	0.625023
414778	HCG17	HLA complex group 17 (non-protein coding)	1.51408	2.98892	0.625023
100874027	TPRG1-AS2	TPRG1 antisense RNA 2	1.51408	2.86862	0.625023
3280	HES1	hes family bHLH transcription factor 1	1.51408	3.73133	0.625023
5634	PRPS2	phosphoribosyl pyrophosphate synthetase 2	1.51408	4.68234	0.625023
6453	ITSN1	intersectin 1	1.51408	5.1735	0.625023
10116	FEM1B	fem-1 homolog b (C. elegans)	1.51408	4.33104	0.625023
10671	DCTN6	dynactin subunit 6	1.51408	4.41694	0.625023
51204	TACO1	translational activator of mitochondrially encoded cytochrome c oxidase I	1.51408	3.51232	0.625023
56853	CELF4	CUGBP, Elav-like family member 4	1.51408	2.86892	0.625023
63892	THADA	thyroid adenoma associated	1.51408	3.85913	0.625023
143282	FGFBP3	fibroblast growth factor binding protein 3	1.51408	2.73816	0.625023
149483	CCDC17	coiled-coil domain containing 17	1.51408	2.98967	0.625023
221718	LINC00518	long intergenic non-protein coding RNA 518	1.51408	3.29609	0.625023
100130987	LOC100130987	uncharacterized LOC100130987	1.51408	2.80532	0.625023
4913	NTHL1	nth-like DNA glycosylase 1	1.51408	3.2961	0.625023
5184	PEPD	peptidase D	1.51408	3.3858	0.625023
5989	RFX1	regulatory factor X1	1.51408	3.34241	0.625023
11068	CYB561D2	cytochrome b561 family member D2	1.51408	3.24883	0.625023
26355	FAM162A	family with sequence similarity 162 member A	1.51408	3.97837	0.625023
81788	NUAK2	NUAK family kinase 2	1.51408	2.92954	0.625023
115825	WDFY2	WD repeat and FYVE domain containing 2	1.51408	3.55005	0.625023
139231	FAM199X	family with sequence similarity 199, X-linked	1.51408	4.53652	0.625023
284739	LINC00176	long intergenic non-protein coding RNA 176	1.51408	2.86939	0.625023
100289019	SLC25A25-AS1	SLC25A25 antisense RNA 1	1.51408	2.80532	0.625023
100289230	LOC100289230	uncharacterized LOC100289230	1.51408	3.04441	0.625023
101559451	LOC101559451	uncharacterized LOC101559451	1.51408	2.92917	0.625023
51537	MTFP1	mitochondrial fission process 1	1.51406	5.17055	0.625192
23064	SETX	senataxin	1.51403	5.09791	0.625451
23197	FAF2	Fas associated factor family member 2	1.51399	4.61203	0.625778
51430	SUCO	SUN domain containing ossification factor	1.51399	5.12298	0.625817
6642	SNX1	sorting nexin 1	1.51399	4.62842	0.625839
23085	ERC1	ELKS/RAB6-interacting/CAST family member 1	1.51398	6.91553	0.625845
8887	TAX1BP1	Tax1 (human T-cell leukemia virus type I) binding protein 1	1.51398	6.53296	0.625913
5903	RANBP2	RAN binding protein 2	1.51397	6.42569	0.625953
55737	VPS35	VPS35, retromer complex component	1.51396	6.13947	0.625983
25800	SLC39A6	solute carrier family 39 member 6	1.51395	5.88753	0.626066
51552	RAB14	RAB14, member RAS oncogene family	1.51392	5.01628	0.626375
6185	RPN2	ribophorin II	1.51392	5.85932	0.626413
401152	C4orf3	chromosome 4 open reading frame 3	1.5139	4.73509	0.626664
55771	PRR11	proline rich 11	1.5139	5.46204	0.626525
8826	IQGAP1	IQ motif containing GTPase activating protein 1	1.51389	7.50875	0.62649
10920	COPS8	COP9 signalosome subunit 8	1.51379	5.82821	0.627399
27247	NFU1	NFU1 iron-sulfur cluster scaffold	1.51379	3.69581	0.627569
9768	KIAA0101	KIAA0101	1.51369	4.3733	0.628593
10449	ACAA2	acetyl-CoA acyltransferase 2	1.51365	5.24933	0.628566
100131187	TSTD1	thiosulfate sulfurtransferase (rhodanese)-like domain containing 1	1.51363	3.19963	0.628757
8567	MADD	MAP kinase activating death domain	1.51359	3.69722	0.629258
528	ATP6V1C1	ATPase H+ transporting V1 subunit C1	1.51359	4.78134	0.628832
1054	CEBPG	CCAAT/enhancer binding protein gamma	1.5135	4.30837	0.629572
3417	IDH1	isocitrate dehydrogenase 1 (NADP+)	1.51349	5.72235	0.630154
10670	RRAGA	Ras related GTP binding A	1.51348	4.08874	0.630544
51645	PPIL1	peptidylprolyl isomerase like 1	1.51347	4.3952	0.629787
51691	LSM8	LSM8 homolog, U6 small nuclear RNA associated	1.51338	4.05967	0.631109
9338	TCEAL1	transcription elongation factor A like 1	1.51337	3.83148	0.630879
3093	UBE2K	ubiquitin conjugating enzyme E2K	1.51336	4.91019	0.631245
5033	P4HA1	prolyl 4-hydroxylase subunit alpha 1	1.51334	4.88623	0.631148
84309	NUDT16L1	nudix hydrolase 16 like 1	1.51333	3.5503	0.631514
55254	TMEM39A	transmembrane protein 39A	1.51333	3.34244	0.63153
55747	NA	NA	1.51331	4.71529	0.631684
56951	C5orf15	chromosome 5 open reading frame 15	1.51325	3.97817	0.631538
9133	CCNB2	cyclin B2	1.51319	5.34009	0.632393
3576	CXCL8	C-X-C motif chemokine ligand 8	1.51317	2.98767	0.632956
6482	ST3GAL1	ST3 beta-galactoside alpha-2,3-sialyltransferase 1	1.51313	4.26085	0.632843
30001	ERO1A	endoplasmic reticulum oxidoreductase alpha	1.51307	5.84089	0.633325
54058	C21orf58	chromosome 21 open reading frame 58	1.51305	3.54809	0.633548
55717	WDR11	WD repeat domain 11	1.51292	4.51954	0.634548
93099	DMKN	dermokine	1.51292	4.09066	0.635702
9631	NUP155	nucleoporin 155kDa	1.5129	4.71273	0.63528
84759	PCGF1	polycomb group ring finger 1	1.5126	3.42941	0.636636
2309	FOXO3	forkhead box O3	1.51259	4.85637	0.637932
10621	POLR3F	polymerase (RNA) III subunit F	1.51255	3.73099	0.638317
8233	ZRSR2	zinc finger CCCH-type, RNA binding motif and serine/arginine rich 2	1.51245	3.97725	0.638439
5091	PC	pyruvate carboxylase	1.51242	3.8918	0.638042
23016	EXOSC7	exosome component 7	1.51173	4.04099	0.644418
55850	USE1	unconventional SNARE in the ER 1 homolog (S. cerevisiae)	1.51144	3.29692	0.646839
9811	CTIF	CBP80/20-dependent translation initiation factor	1.51101	3.79818	0.650424
6314	ATXN7	ataxin 7	1.511	3.62542	0.653194
1375	CPT1B	carnitine palmitoyltransferase 1B	1.50953	3.04381	0.66111
91647	ATPAF2	ATP synthase mitochondrial F1 complex assembly factor 2	1.50844	3.34334	0.669911
7760	ZNF213	zinc finger protein 213	1.50824	2.98814	0.671543
283796	GOLGA8IP	golgin A8 family member I, pseudogene	1.50806	3.59594	0.404086
1572	CYP2F1	cytochrome P450 family 2 subfamily F member 1	1.50624	2.86821	0.696309
126549	ANKLE1	ankyrin repeat and LEM domain containing 1	1.50523	2.80556	0.696309
140462	ASB9	ankyrin repeat and SOCS box containing 9	1.50523	2.66818	0.696309
790952	ESRG	embryonic stem cell related (non-protein coding)	1.50523	2.80495	0.696309
114907	FBXO32	F-box protein 32	1.49378	4.14879	0.267019
3931	LCAT	lecithin-cholesterol acyltransferase	1.49368	3.56837	0.151564
10969	EBNA1BP2	EBNA1 binding protein 2	1.49293	6.20825	0.230762
4179	CD46	CD46 molecule	1.49291	5.61264	0.231091
3141	HLCS	holocarboxylase synthetase	1.49285	5.09298	0.228863
9667	SAFB2	scaffold attachment factor B2	1.49279	5.26556	0.22664
494143	CHAC2	ChaC, cation transport regulator homolog 2 (E. coli)	1.49279	3.98761	0.22664
8776	MTMR1	myotubularin related protein 1	1.49279	4.27292	0.22664
22862	FNDC3A	fibronectin type III domain containing 3A	1.49279	4.99906	0.22664
7919	DDX39B	DEAD-box helicase 39B	1.49266	5.48043	0.230321
4085	MAD2L1	MAD2 mitotic arrest deficient-like 1 (yeast)	1.49239	5.50666	0.237772
53615	MBD3	methyl-CpG binding domain protein 3	1.49215	4.80949	0.246524
54726	OTUD4	OTU deubiquitinase 4	1.49178	5.01826	0.256509
2296	FOXC1	forkhead box C1	1.49119	4.22092	0.268699
55256	ADI1	acireductone dioxygenase 1	1.48722	5.26712	0.286414
29844	TFPT	TCF3 (E2A) fusion partner (in childhood Leukemia)	1.4397	4.30797	0.0525561
6553	SLC9A5	solute carrier family 9 member A5	1.42081	3.44188	0.179658
60681	FKBP10	FK506 binding protein 10	1.42081	4.29961	0.179658
9851	KIAA0753	KIAA0753	1.4208	4.45298	0.200049
25831	HECTD1	HECT domain E3 ubiquitin protein ligase 1	1.42079	6.48836	0.183663
4650	MYO9B	myosin IXB	1.42076	4.9584	0.195688
64359	NXN	nucleoredoxin	1.40539	3.67716	0.277566
1327	COX4I1	cytochrome c oxidase subunit 4I1	1.37438	5.72334	0.0996202
7917	BAG6	BCL2 associated athanogene 6	1.3743	5.34795	0.0963421
100132247	NPIPB5	nuclear pore complex interacting protein family member B5	1.3743	4.15746	0.0963421
8751	ADAM15	ADAM metallopeptidase domain 15	1.37416	5.96593	0.10046
10218	ANGPTL7	angiopoietin like 7	1.37359	2.93394	0.520029
100874255	RNASEH2B-AS1	RNASEH2B antisense RNA 1	1.36998	3.98132	0.479706
11332	ACOT7	acyl-CoA thioesterase 7	1.36764	4.01303	0.457529
3915	LAMC1	laminin subunit gamma 1	1.36753	6.39783	0.456359
6156	RPL30	ribosomal protein L30	1.36747	7.05172	0.455834
7320	UBE2B	ubiquitin conjugating enzyme E2B	1.36737	4.29286	0.509472
3954	LETM1	leucine zipper and EF-hand containing transmembrane protein 1	1.36735	5.31252	0.454591
401321	LINC00997	long intergenic non-protein coding RNA 997	1.36722	3.34565	0.473707
51384	WNT16	wingless-type MMTV integration site family member 16	1.36721	3.10205	0.469007
3909	LAMA3	laminin subunit alpha 3	1.3672	8.9601	0.455251
23586	DDX58	DEXD/H-box helicase 58	1.3672	4.09148	0.457757
10198	MPHOSPH9	M-phase phosphoprotein 9	1.3672	4.63169	0.453174
79004	CUEDC2	CUE domain containing 2	1.3672	3.89703	0.453174
55225	RAVER2	ribonucleoprotein, PTB-binding 2	1.3672	3.92623	0.453958
6311	ATXN2	ataxin 2	1.3672	4.17054	0.453174
6275	S100A4	S100 calcium binding protein A4	1.36719	3.79923	0.453174
23368	PPP1R13B	protein phosphatase 1 regulatory subunit 13B	1.36719	3.43394	0.453174
51286	CEND1	cell cycle exit and neuronal differentiation 1	1.36719	3.47486	0.453174
79165	LENG1	leukocyte receptor cluster (LRC) member 1	1.36719	3.73433	0.453174
1000	CDH2	cadherin 2	1.36719	3.66322	0.453174
5134	PDCD2	programmed cell death 2	1.36719	4.60061	0.453174
8295	TRRAP	transformation/transcription domain-associated protein	1.36719	3.86289	0.453174
9014	TAF1B	TATA-box binding protein associated factor, RNA polymerase I subunit B	1.36719	4.24347	0.453174
26088	GGA1	golgi-associated, gamma adaptin ear containing, ARF binding protein 1	1.36719	3.7011	0.453174
117156	SCGB3A2	secretoglobin family 3A member 2	1.36719	3.15506	0.453174
100294145	LOC100294145	uncharacterized LOC100294145	1.36719	3.6623	0.453174
4830	NME1	NME/NM23 nucleoside diphosphate kinase 1	1.36719	4.92145	0.453174
4293	MAP3K9	mitogen-activated protein kinase kinase kinase 9	1.36719	5.0395	0.453979
2114	ETS2	ETS proto-oncogene 2, transcription factor	1.36719	5.46166	0.454482
3188	HNRNPH2	heterogeneous nuclear ribonucleoprotein H2 (H')	1.36719	4.86565	0.454976
79811	SLTM	SAFB like transcription modulator	1.36719	6.36425	0.455125
1717	DHCR7	7-dehydrocholesterol reductase	1.36719	3.51428	0.453772
1397	CRIP2	cysteine rich protein 2	1.36719	3.79986	0.453174
23094	SIPA1L3	signal-induced proliferation-associated 1 like 3	1.36719	3.73658	0.453174
115416	MALSU1	mitochondrial assembly of ribosomal large subunit 1	1.36719	4.03855	0.453174
23443	SLC35A3	solute carrier family 35 member A3	1.36719	4.31313	0.453174
[truncated: 12,625 more rows]

## Sheet: DCIS LINC885 pathways
Pathway Name	Pathway Id	Source Name	Organism	Pathway uploaded gene count	Genes in InnateDB for this entity	Pathway p-value	Gene Symbols
TRAF6 mediated IRF7 activation in TLR7/8 or 9 signaling	13037	REACTOME	9606	2	15	0.00188097	DHX36; IRAK1;
Downregulated of mta-3 in er-negative breast tumors	3959	PID BIOCARTA	9606	2	19	0.00302963	SNAI3; TUBA1C;
Endogenous TLR signaling	15845	PID NCI	9606	2	24	0.00482293	IRAK1; TIRAP;
Signaling by FGFR1 mutants	17632	REACTOME	9606	2	25	0.00522788	BCR; FGFR1;
JAK STAT pathway and regulation	16125	INOH	9606	5	273	0.00636786	ALK; FGFR1; IRAK1; PRKG1; SOCS4;
IL-7 signaling	16106	INOH	9606	4	180	0.00759609	ALK; FGFR1; IRAK1; PRKG1;
EPO signaling pathway	16151	INOH	9606	4	181	0.00774347	ALK; FGFR1; IRAK1; PRKG1;
RNA polymerase	509	KEGG	9606	2	31	0.00797041	POLR2J2; POLR2J3;
VEGF signaling pathway	16190	INOH	9606	4	183	0.00804388	ALK; FGFR1; IRAK1; PRKG1;
Toll-like receptor pathway	3951	PID BIOCARTA	9606	2	35	0.0100871	IRAK1; TIRAP;
SRP-dependent cotranslational protein targeting to membrane	13454	REACTOME	9606	3	107	0.0111825	RPL12; RPL36A; SRP9;
Inactivation of gsk3 by akt causes accumulation of b-catenin in alveolar macrophages	4022	PID BIOCARTA	9606	2	38	0.0118202	IRAK1; TIRAP;
Signaling by FGFR mutants	13704	REACTOME	9606	2	40	0.0130431	BCR; FGFR1;
GPCR Dopamine D1like receptor signaling pathway	16205	INOH	9606	2	49	0.0191857	CACNA1D; PPP2R5C;
Type II diabetes mellitus	577	KEGG	9606	2	49	0.0191857	CACNA1D; SOCS4;
FGF signaling pathway	15346	PID NCI	9606	2	51	0.0206872	BGLAP; FGFR1;
Toll-Like Receptors Cascades	17767	REACTOME	9606	3	140	0.0228438	DHX36; IRAK1; TIRAP;
Translation	17867	REACTOME	9606	3	145	0.0250224	RPL12; RPL36A; SRP9;
RNA degradation	5710	KEGG	9606	2	74	0.0411601	DCPS; DHX36;

## Sheet: DCIS LINC885 GO
Pathway Name	Pathway Id	Source Name	Organism	Pathway uploaded gene count	Genes in InnateDB for this entity	Pathway p-value	Gene Symbols
ossification	GO:0001503	biological process	9606	5	91	0.000114231	BGLAP; DHX36; GPM6B; KAZALD1; STC1;
apoptotic chromosome condensation	GO:0030263	biological process	9606	2	5	0.000267095	GPER; TOP2A;
spliceosomal complex assembly	GO:0000245	biological process	9606	2	21	0.00531181	CRNKL1; SCAF11;
TIRAP-dependent toll-like receptor 4 signaling pathway	GO:0035665	biological process	9606	1	1	0.00522097	TIRAP;
cellular response to lipid hydroperoxide	GO:0071449	biological process	9606	1	1	0.00522097	MGST1;
epithelial tube formation	GO:0072175	biological process	9606	1	1	0.00522097	PODXL;
interleukin-6 production	GO:0032635	biological process	9606	1	1	0.00522097	AZI2;
lymphocyte aggregation	GO:0071593	biological process	9606	1	1	0.00522097	STK10;
maintenance of lens transparency	GO:0036438	biological process	9606	1	1	0.00522097	GCNT2;
membrane repolarization during SA node cell action potential	GO:0086052	biological process	9606	1	1	0.00522097	CACNA1D;
negative regulation of hematopoietic stem cell differentiation	GO:1902037	biological process	9606	1	1	0.00522097	N4BP2L2;
negative regulation of leukocyte activation	GO:0002695	biological process	9606	1	1	0.00522097	GPER;
neural fold bending	GO:0021503	biological process	9606	1	1	0.00522097	LUZP1;
nuclear fragmentation involved in apoptotic nuclear change	GO:0030264	biological process	9606	1	1	0.00522097	GPER;
positive regulation of Lys63-specific deubiquitinase activity	GO:1903007	biological process	9606	1	1	0.00522097	VCP;
positive regulation of chemokine (C-X-C motif) ligand 1 production	GO:2000340	biological process	9606	1	1	0.00522097	TIRAP;
positive regulation of hematopoietic stem cell proliferation	GO:1902035	biological process	9606	1	1	0.00522097	N4BP2L2;
positive regulation of interleukin-15 production	GO:0032738	biological process	9606	1	1	0.00522097	TIRAP;
positive regulation of protein K63-linked deubiquitination	GO:1903006	biological process	9606	1	1	0.00522097	VCP;
positive regulation of retroviral genome replication	GO:0045870	biological process	9606	1	1	0.00522097	TOP2A;
tumor necrosis factor production	GO:0032640	biological process	9606	1	1	0.00522097	AZI2;
ubiquitin-dependent endocytosis	GO:0070086	biological process	9606	1	1	0.00522097	LRSAM1;
negative regulation of inflammatory response	GO:0050728	biological process	9606	3	69	0.00563693	BCR; GPER; TNFAIP8L2;
response to lipopolysaccharide	GO:0032496	biological process	9606	4	154	0.00867446	BCR; IRAK1; MGST1; TIRAP;
protein ubiquitination	GO:0016567	biological process	9606	6	342	0.00907675	FBXO9; IRAK1; SOCS4; TCEB2; TRIM39; VCP;
negative regulation of cell cycle arrest	GO:0071157	biological process	9606	2	15	0.00271057	CCNK; GPER;
response to vitamin D	GO:0033280	biological process	9606	2	15	0.00271057	BGLAP; STC1;
protein autophosphorylation	GO:0046777	biological process	9606	5	162	0.00160399	ALK; BCR; FGFR1; IRAK1; STK10;
negative regulation of cell-cell adhesion	GO:0022408	biological process	9606	2	13	0.00202731	NF2; PODXL;
ATP catabolic process	GO:0006200	biological process	9606	6	287	0.00394706	ATP5I; DDX24; DHX36; TOP2A; TOR1B; VCP;
viral integration complex	GO:0019035	cellular component	9606	1	1	0.00522097	TOP2A;
cytoplasm	GO:0005737	cellular component	9606	37	4897	0.00736867	AVIL; AZI2; BCR; BGLAP; C9orf3; CRNKL1; DCPS; DUSP18; FBXO9; GFER; GLTPD2; GPER; IRAK1; LRSAM1; MTRNR2L10; N4BP2L2; NAIP; NF2; NMT1; NUFIP2; PHLDB2; PODXL; PPM1E; PRKG1; PRUNE2; PTPN23; SKA3; SLC31A1; STAMBP; STC1; TARS; TIRAP; TNFAIP8L2; TOR1B; TUBA1C; VCP; WDR26;
lipid particle	GO:0005811	cellular component	9606	3	51	0.00239729	IRAK1; PNPLA2; VCP;
NF-kappaB-inducing kinase activity	GO:0004704	molecular function	9606	2	6	0.000399278	ALK; IRAK1;
Toll-like receptor 2 binding	GO:0035663	molecular function	9606	1	1	0.00522097	TIRAP;
copper uptake transmembrane transporter activity	GO:0015088	molecular function	9606	1	1	0.00522097	SLC31A1;
deubiquitinase activator activity	GO:0035800	molecular function	9606	1	1	0.00522097	VCP;
mineralocorticoid receptor activity	GO:0017082	molecular function	9606	1	1	0.00522097	GPER;
myristoyltransferase activity	GO:0019107	molecular function	9606	1	1	0.00522097	NMT1;
polo kinase kinase activity	GO:0042801	molecular function	9606	1	1	0.00522097	STK10;
voltage-gated calcium channel activity involved SA node cell action potential	GO:0086059	molecular function	9606	1	1	0.00522097	CACNA1D;
voltage-gated calcium channel activity involved in cardiac muscle cell action potential	GO:0086007	molecular function	9606	1	1	0.00522097	CACNA1D;
